# Supplementary material for: A paradigm shift: The mitoproteomes of procyclic and bloodstream Trypanosoma brucei are comparably complex
Source: PLoS Pathog. 2017 Dec 21;13(12):e1006679. doi: 10.1371/journal.ppat.1006679 (PMC5739487; doi:10.1371/journal.ppat.1006679)
Supplement: S1 Table — The column color coding is green for PCF, dark grey for monomorphic BSF, and light gray for pleiomorphic BSF cells. 1, identified; 0, not identified; BSF, bloodstream form; PCF, procyclic form. (XLSX) [file ppat.1006679.s001.xlsx]

## Sheet: Supplem Table S1
Table S1. List of mitochondrial proteins that were identified in proteomic analysis of PCF cells (columns F, G and H] and of BSF cells (columns I, J, K, L, M, N). 1 - identified, 0 - not identified
Categories	KEGG	gene ID	Description	Electron transport complexes I, II, III, IV and FoF1 ATP synthase (complex V) [S1-S4]	Compiled data from Acestor et al., 2011 Zikova et al., 2008a, Zikova et al., 2009, Panigrahi et al., 2008, Zikova et al., 2008b, Acestor et al., 2011, Panigrahi et al., 2009 [S1 - S7]	Data from: Niemann et al., 2013 [S8]	Data from: Peikert et al., 2017 [S9]	Data from: Urbaniak et al., 2012. Monomorphic Lister 427 strain, culture adapted [S10]	Data from: Urbaniak et al., 2012. Monomorphic strain MITat 1.4, variant 117, grown in rats [S11]	Data from: Urbaniak et al., 2013. Monomorphic Lister 427 strain, culture adapted [S12]	Data from: Butter et al., 2013. Monomorphic strain MITat 1.4, culture adapted [S13]	Data from: Dejung et al., 2016. Pleiomorphic strain AnTat 1.1, grown in culture [S14]	Data from Gunasekera et al., 2012. Pleiomorphic strain AnTat 1.1, LS-BSF cells harvested from rats at day 3 [S15]	Present in BF
core metabolic pathways (carbohydrate and aminoacid metabolism)	K00020	Tb927.6.1570	2-hydroxy-3-oxopropionate reductase, putative		1	1	1	1	1	0	1	1	1	yes
core metabolic pathways (carbohydrate and aminoacid metabolism)	K00164	Tb927.11.1450	2-oxoglutarate dehydrogenase E1 component, putative		1	0	1	1	0	1	1	1	1	yes
core metabolic pathways (carbohydrate and aminoacid metabolism)	K00164	Tb927.11.9980	2-oxoglutarate dehydrogenase E1 component, putative		1	0	1	1	0	0	1	1	1	yes
core metabolic pathways (carbohydrate and aminoacid metabolism)	K00658	Tb927.11.11680	2-oxoglutarate dehydrogenase E2 component, putative		1	0	1	1	1	0	1	1	1	yes
core metabolic pathways (carbohydrate and aminoacid metabolism)	K00166	Tb927.10.660	2-oxoisovalerate dehydrogenase alpha subunit, putative		1	0	1	1	0	0	1	1	1	yes
core metabolic pathways (carbohydrate and aminoacid metabolism)	K01969	Tb927.11.6630	3-methylcrotonoyl-CoA carboxylase beta subunit, putative		1	0	1	1	0	1	1	1	0	yes
core metabolic pathways (carbohydrate and aminoacid metabolism)	K01968	Tb927.8.6970	3-methylcrotonyl-CoA carboxylase alpha subunit, putative		1	0	1	0	1	1	1	0	0	yes
core metabolic pathways (carbohydrate and aminoacid metabolism)	K01681	Tb927.10.14000	aconitase (ACO)		1	0	1	1	1	1	1	1	1	yes
core metabolic pathways (carbohydrate and aminoacid metabolism)	K01476	Tb927.8.2020	agmatinase, putative		1	1	1	1	1	1	1	1	0	yes
core metabolic pathways (carbohydrate and aminoacid metabolism)	K00128	Tb927.6.3050	aldehyde dehydrogenase family, putative		1	1	1	1	1	1	1	1	1	yes
core metabolic pathways (carbohydrate and aminoacid metabolism)	K00128	Tb927.6.4210	aldehyde dehydrogenase, putative (ALDH)		1	0	0	1	0	0	1	1	1	yes
core metabolic pathways (carbohydrate and aminoacid metabolism)	K00135	Tb927.10.6190	aldehyde dehydrogenase, putative (ALDH)		1	1	1	1	0	1	0	1	0	yes
core metabolic pathways (carbohydrate and aminoacid metabolism)	K00002	Tb927.2.5180	aldo-keto reductase, putative		1	0	0	0	0	0	1	0	0	yes
core metabolic pathways (carbohydrate and aminoacid metabolism)	K14455	Tb927.11.5090	aspartate aminotransferase, mitochondrial		1	0	1	1	0	1	1	0	0	yes
core metabolic pathways (carbohydrate and aminoacid metabolism)	K00826	Tb927.2.4590	branched-chain amino acid aminotransferase, putative		1	0	1	1	1	0	1	1	1	yes
core metabolic pathways (carbohydrate and aminoacid metabolism)	K00826	Tb927.2.4610	branched-chain amino acid aminotransferase, putative		1	0	1	0	0	1	1	0	1	yes
core metabolic pathways (carbohydrate and aminoacid metabolism)	K01647	Tb927.10.13430	citrate synthase, putative		1	0	1	1	0	1	1	1	0	yes
core metabolic pathways (carbohydrate and aminoacid metabolism)	K00814	Tb927.1.3950	D-alanine aminotransferase (ALAT)		1	1	1	1	1	0	1	1	1	yes
core metabolic pathways (carbohydrate and aminoacid metabolism)	K00294	Tb927.10.3210	delta-1-pyrroline-5-carboxylate dehydrogenase, putative		1	0	1	1	1	0	1	1	1	yes
core metabolic pathways (carbohydrate and aminoacid metabolism)	K00627	Tb927.10.7570	dihydrolipoamide acetyltransferase E2 subunit, putative		1	0	1	1	0	1	1	1	1	yes
core metabolic pathways (carbohydrate and aminoacid metabolism)	K09699	Tb927.5.4330	dihydrolipoamide branched chain transacylase, putative		1	0	1	1	1	0	1	1	0	yes
core metabolic pathways (carbohydrate and aminoacid metabolism)	K00382	Tb927.8.7380	dihydrolipoamide dehydrogenase, point mutation,acetoin dehydrogenase e3 component, putative		1	0	1	1	0	1	1	1	0	yes
core metabolic pathways (carbohydrate and aminoacid metabolism)	K00382	Tb927.4.5050	dihydrolipoamide dehydrogenase, point mutation,acetoin dehydrogenase e3 component, putative		1	0	1	0	0	1	1	0	0	yes
core metabolic pathways (carbohydrate and aminoacid metabolism)	K00382	Tb927.4.5040	dihydrolipoamide dehydrogenase, putative		1	1	1	0	0	0	0	1	0	yes
core metabolic pathways (carbohydrate and aminoacid metabolism)	K00382	Tb927.3.4390	dihydrolipoamide dehydrogenase, putative (GCVL-1)		1	1	1	1	1	0	1	1	0	yes
core metabolic pathways (carbohydrate and aminoacid metabolism)	K00382	Tb927.11.16730	dihydrolipoyl dehydrogenase (GCVL-2)		1	0	1	1	1	0	1	1	1	yes
core metabolic pathways (carbohydrate and aminoacid metabolism)	K07511	Tb927.3.4850	enoyl-CoA hydratase, mitochondrial precursor, putative		1	1	1	1	1	1	1	1	0	yes
core metabolic pathways (carbohydrate and aminoacid metabolism)	K05605	Tb927.11.16480	enoyl-CoA hydratase/isomerase family protein, putative		1	0	1	1	1	0	1	1	1	yes
core metabolic pathways (carbohydrate and aminoacid metabolism)	K01676	Tb927.11.5050	fumarate hydratase, class I (FHm)		1	0	1	1	1	0	1	1	0	yes
core metabolic pathways (carbohydrate and aminoacid metabolism)	K15371	Tb927.9.5900	glutamate dehydrogenase (GDH)		1	0	1	1	0	0	1	1	1	yes
core metabolic pathways (carbohydrate and aminoacid metabolism)	K00111	Tb927.11.7380	glycerol-3-phosphate dehydrogenase (FAD-dependent), mitochondrial		1	0	1	1	1	0	1	1	1	yes
core metabolic pathways (carbohydrate and aminoacid metabolism)	K00111	Tb927.1.1130	glycerol-3-phosphate dehydrogenase (FAD-dependent), putative		1	0	1	1	0	1	0	0	0	yes
core metabolic pathways (carbohydrate and aminoacid metabolism)	K00605	Tb927.11.9670	glycine synthase, putative (GCVT1)		1	0	1	1	1	0	1	1	0	yes
core metabolic pathways (carbohydrate and aminoacid metabolism)	K11703	Tb927.11.3900	glycosyltransferase family-like protein, putative		1	1	1	1	1	0	1	1	0	yes
core metabolic pathways (carbohydrate and aminoacid metabolism)	K00020	Tb927.3.970	hypothetical protein, conserved		1	0	1	1	0	0	1	1	0	yes
core metabolic pathways (carbohydrate and aminoacid metabolism)	0	Tb927.3.4260	hypothetical protein, conserved, ACH		1	0	1	1	1	0	1	1	0	yes
core metabolic pathways (carbohydrate and aminoacid metabolism)	K01644	Tb927.8.6820	hypothetical protein, conserved, citrate lyase		1	0	1	1	0	1	0	0	0	yes
core metabolic pathways (carbohydrate and aminoacid metabolism)	K00108	Tb927.10.470	choline dehydrogenase, putative		1	0	1	1	0	0	1	1	0	yes
core metabolic pathways (carbohydrate and aminoacid metabolism)	K00031	Tb927.8.3690	isocitrate dehydrogenase [NADP], mitochondrial precursor, putative (IDH)		1	0	1	1	1	0	1	1	1	yes
core metabolic pathways (carbohydrate and aminoacid metabolism)	K00253	Tb927.11.1540	isovaleryl-coA dehydrogenase, putative		1	0	1	1	0	0	1	1	1	yes
core metabolic pathways (carbohydrate and aminoacid metabolism)	K15789	Tb927.6.2790	L-threonine 3-dehydrogenase, putative		1	0	1	1	1	0	1	1	1	yes
core metabolic pathways (carbohydrate and aminoacid metabolism)	K00026	Tb927.10.2550	malate dehydrogenase-related		1	0	1	1	0	1	1	1	0	yes
core metabolic pathways (carbohydrate and aminoacid metabolism)	K00027	Tb927.11.5450	malic enzyme		1	0	1	1	0	1	1	1	1	yes
core metabolic pathways (carbohydrate and aminoacid metabolism)	K01874	Tb927.10.1500	methionyl-tRNA synthetase, putative (MetRS)		1	1	1	1	0	0	1	1	1	yes
core metabolic pathways (carbohydrate and aminoacid metabolism)	K05607	Tb927.10.4000	methylglutaconyl-CoA hydratase, mitochondrial precursor, putative		1	0	1	1	1	0	1	1	1	yes
core metabolic pathways (carbohydrate and aminoacid metabolism)	K00024	Tb927.10.2560	mitochondrial malate dehydrogenase (mMDH)		1	0	0	1	1	0	1	1	1	yes
core metabolic pathways (carbohydrate and aminoacid metabolism)	0	Tb927.3.4780	NAD-dependent glycerol-3-phosphate dehydrogenase N-terminus, putative		1	0	0	0	0	0	0	0	0	no
core metabolic pathways (carbohydrate and aminoacid metabolism)	0	Tb927.10.3650	NADH-dependent fumarate reductase, putative		1	1	1	1	1	0	1	1	1	yes
core metabolic pathways (carbohydrate and aminoacid metabolism)	K01501	Tb927.9.1960	nitrilase, putative		1	0	0	1	0	1	1	1	1	yes
core metabolic pathways (carbohydrate and aminoacid metabolism)	K00318	Tb927.7.210	proline dehydrogenase		1	1	1	1	1	1	1	1	1	yes
core metabolic pathways (carbohydrate and aminoacid metabolism)	K00281	Tb927.7.1910	pyridoxal phosphate containing glycine decarboxylase, putative (GCVP)		1	0	1	1	1	1	1	1	0	yes
core metabolic pathways (carbohydrate and aminoacid metabolism)	0	Tb927.11.4780	pyruvate dehydrogenase (lipoamide) kinase, putative		1	0	1	1	0	1	1	0	0	yes
core metabolic pathways (carbohydrate and aminoacid metabolism)	K00627	Tb927.10.2350	pyruvate dehydrogenase complex E3 binding protein, putative		1	0	1	1	1	0	1	1	1	yes
core metabolic pathways (carbohydrate and aminoacid metabolism)	K00161	Tb927.10.12700	pyruvate dehydrogenase E1 alpha subunit, putative		1	0	1	1	1	0	1	1	1	yes
core metabolic pathways (carbohydrate and aminoacid metabolism)	K00162	Tb927.3.1790	pyruvate dehydrogenase E1 beta subunit, putative		1	0	1	1	1	0	1	1	1	yes
core metabolic pathways (carbohydrate and aminoacid metabolism)	K01900	Tb927.10.7410	succinyl-CoA ligase [GDP-forming] beta-chain, putative		1	0	1	1	0	1	1	1	1	yes
core metabolic pathways (carbohydrate and aminoacid metabolism)	K01899	Tb927.3.2230	succinyl-CoA synthetase alpha subunit, putative		1	0	1	1	1	0	1	1	1	yes
core metabolic pathways (carbohydrate and aminoacid metabolism)	K01027	Tb927.11.2690	succinyl-coA:3-ketoacid-coenzyme A transferase, mitochondrial precursor, putative, ASCT		1	0	1	1	0	1	1	1	1	yes
core metabolic pathways (carbohydrate and aminoacid metabolism)	K00432	Tb927.7.1130	trypanothione/tryparedoxin dependent peroxidase 2,glutathione peroxidase-like 2 (TDPX2)		1	1	1	1	0	0	1	1	1	yes
core metabolic pathways (carbohydrate and aminoacid metabolism)	K00934	Tb927.9.6170	unspecified product (AK)		1	1	0	0	1	0	0	0	0	yes
DNA RRR	0	Tb927.11.12350	DNA photolyase, putative		1	0	1	0	0	0	0	0	0	no
DNA RRR	0	Tb927.11.6890	DNA repair and recombination helicase protein PIF1 (PIF1)		1	0	0	0	0	0	0	0	0	no
DNA RRR	0	Tb927.7.1000	DNA repair and recombination helicase protein PIF1, putative (TbPIF8)		1	0	1	0	0	0	0	0	0	no
DNA RRR	0	Tb927.8.3560	DNA repair and recombination helicase protein PIF5 (PIF5)		1	0	1	0	1	0	0	1	0	yes
DNA RRR	0	Tb927.9.5590	DNA topoisomerase ii (TOP2)		1	0	1	1	0	1	1	1	0	yes
DNA RRR	0	Tb927.11.11540	DNA topoisomerase II, putative (TOP2)		1	0	0	1	0	1	1	0	1	yes
DNA RRR	K01173	Tb927.8.4040	endonuclease G, putative		1	0	0	0	0	0	0	0	0	no
DNA RRR	0	Tb927.11.12230	heat shock protein HslVU, ATPase subunit HslU, putative,ATP-dependent hsl protease ATP-binding subunit hslU, putative		1	1	1	1	1	1	1	1	0	yes
DNA RRR	0	Tb927.11.4810	hypothetical protein, conserved		1	0	1	1	0	0	1	1	1	yes
DNA RRR	0	Tb927.3.1180	hypothetical protein, conserved		1	0	1	0	0	0	0	1	0	yes
DNA RRR	0	Tb927.11.3290	hypothetical protein, conserved (p166)		1	0	1	1	1	1	1	1	0	yes
DNA RRR	0	Tb927.10.8970	kinetoplast DNA-associated protein, putative		1	0	1	1	1	1	1	0	1	yes
DNA RRR	0	Tb927.10.8950	kinetoplast DNA-associated protein, putative		1	0	1	0	1	0	1	1	1	yes
DNA RRR	0	Tb927.10.8890	kinetoplast DNA-associated protein, putative		1	0	1	1	1	0	1	1	0	yes
DNA RRR	0	Tb927.11.16400	kinetoplast DNA-associated protein, putative		1	0	0	1	1	0	1	1	0	yes
DNA RRR	0	Tb927.11.14380	kinetoplast polyadenylation/uridylation factor 2		1	0	1	1	0	1	0	1	0	yes
DNA RRR	0	Tb927.8.7260	kinetoplast-associated protein, putative		1	0	0	1	0	1	1	1	0	yes
DNA RRR	K02330	Tb927.5.2780	mitochondrial DNA polymerase beta		1	0	1	1	1	1	1	1	1	yes
DNA RRR	K02330	Tb927.5.2790	mitochondrial DNA polymerase beta-PAK (Pol beta-PAK)		1	0	1	1	1	0	1	1	1	yes
DNA RRR	K02335	Tb927.11.4690	mitochondrial DNA polymerase I protein B (POLIB)		1	0	1	0	1	0	0	0	0	yes
DNA RRR	K02335	Tb927.7.3990	mitochondrial DNA polymerase I protein C (TbPOL1C)		1	0	1	0	1	0	0	0	0	yes
DNA RRR	K02335	Tb927.11.3260	mitochondrial DNA polymerase I protein D, putative (POLID)		1	0	1	1	0	1	1	1	0	yes
DNA RRR	0	Tb927.8.2550	mitochondrial DNA primase (PRI1)		1	0	1	1	1	1	1	1	0	yes
DNA RRR	0	Tb927.8.2740	mitochondrial RNA binding protein (TbRBP38)		1	1	1	1	1	1	1	1	1	yes
DNA RRR	K02335	Tb927.10.340	mitochondrial structure specific endonuclease I (SSE-1), putative		1	0	1	0	0	0	1	1	0	yes
DNA RRR	0	Tb927.1.4010	primase 2		1	0	0	1	0	0	0	0	0	yes
DNA RRR	0	Tb927.11.17000	leucine-rich repeat protein (LRRP), putative		1	1	0	1	1	0	1	1	1	yes
DNA RRR	0	Tb927.6.1640	single strand-specific nuclease, putative		0	1	0	0	0	0	0	0	0	no
FeS cluster assembly and sulfur metabolism	0	Tb927.9.6060	2Fe-2S iron-sulfur cluster binding domain containing protein, putative		1	0	1	1	1	1	0	0	0	yes
FeS cluster assembly and sulfur metabolism	K05663	Tb927.11.16930	ABC transporter, putative (ABCB7)		1	1	1	1	0	0	0	0	0	yes
FeS cluster assembly and sulfur metabolism	0	Tb927.6.2170	co-chaperone GrpE, putative		1	0	1	1	0	1	1	1	1	yes
FeS cluster assembly and sulfur metabolism	K04487	Tb927.11.1670	cysteine desulfurase		1	0	1	1	0	0	1	1	0	yes
FeS cluster assembly and sulfur metabolism	0	Tb927.7.890	electron transfer protein, putative		1	0	1	0	0	1	0	0	0	yes
FeS cluster assembly and sulfur metabolism	0	Tb927.3.1000	frataxin-like, mitochondrial precursor, putative		1	0	1	1	0	0	0	0	0	yes
FeS cluster assembly and sulfur metabolism	0	Tb927.10.11160	HIRA-interacting protein 5, putative		1	0	1	0	0	0	0	0	0	no
FeS cluster assembly and sulfur metabolism	0	Tb927.7.1720	HIRA-interacting protein 5, putative (HIRIP5)		1	0	1	0	0	0	0	0	0	no
FeS cluster assembly and sulfur metabolism	0	Tb927.5.1030	hypothetical protein, conserved		1	0	1	1	0	1	0	1	1	yes
FeS cluster assembly and sulfur metabolism	0	Tb927.11.13620	hypothetical protein, conserved		1	0	1	0	0	1	0	0	0	yes
FeS cluster assembly and sulfur metabolism	0	Tb927.2.4800	hypothetical protein, conserved		1	0	0	0	0	1	0	0	0	yes
FeS cluster assembly and sulfur metabolism	K13628	Tb927.8.5540	hypothetical protein, conserved		1	0	1	1	0	0	0	0	0	yes
FeS cluster assembly and sulfur metabolism	0	Tb927.5.920	hypothetical protein, conserved		1	1	1	0	0	0	0	0	0	no
FeS cluster assembly and sulfur metabolism	0	Tb927.9.11720	Iron-sulfur cluster assembly protein		1	0	1	1	0	1	1	0	1	yes
FeS cluster assembly and sulfur metabolism	0	Tb927.10.12000	iron-sulfur cluster assembly protein, putative		1	0	1	1	0	1	1	1	0	yes
FeS cluster assembly and sulfur metabolism	0	Tb927.9.3590	monothiol glutaredoxin, putative		1	0	1	1	1	1	1	1	0	yes
FeS cluster assembly and sulfur metabolism	0	Tb927.11.11730	MRP protein, putative		1	1	1	0	1	0	1	1	0	yes
lipid metabolism	0	Tb927.7.5540	2,4-dienoyl-coa reductase-like protein, homology to GOGAT		1	1	1	0	0	0	0	0	0	no
lipid metabolism	K13238	Tb927.8.7530	3,2-trans-enoyl-CoA isomerase, mitochondrial precursor, putative		1	0	1	1	1	1	1	0	1	yes
lipid metabolism	K13238	Tb927.4.4910	3,2-trans-enoyl-CoA isomerase, mitochondrial precursor, putative		1	0	1	1	0	0	1	1	1	yes
lipid metabolism	K13238	Tb927.3.5630	3,2-trans-enoyl-CoA isomerase, mitochondrial precursor, putative		1	0	0	0	0	0	0	0	0	no
lipid metabolism	K00626	Tb927.8.2540	3-ketoacyl-CoA thiolase, putative		1	0	1	1	1	0	1	1	1	yes
lipid metabolism	K04708	Tb927.10.4040	3-keto-dihydrosphingosine reductase		1	1	0	1	0	0	1	1	0	yes
lipid metabolism	K10258	Tb927.3.1840	3-oxo-5-alpha-steroid 4-dehydrogenase, putative		1	0	1	1	1	0	1	1	1	yes
lipid metabolism	K00059	Tb927.2.5210	3-oxoacyl-ACP reductase, putative		1	0	1	1	0	0	0	0	0	yes
lipid metabolism	K00668	Tb927.9.11900	acyl transferase-like protein		1	1	1	0	0	0	0	0	0	no
lipid metabolism	K00257	Tb927.8.1420	acyl-CoA dehydrogenase, mitochondrial precursor, putative		1	0	1	1	0	1	1	1	0	yes
lipid metabolism	K00249	Tb927.11.11780	acyl-CoA dehydrogenase, putative		1	1	1	1	1	0	1	1	0	yes
lipid metabolism	0	Tb927.2.5020	acyl-CoA oxidase, putative		1	0	1	0	1	1	0	1	0	yes
lipid metabolism	K00059	Tb927.10.11930	beta-D-hydroxybutyrate dehydrogenase		1	0	1	1	1	1	1	0	1	yes
lipid metabolism	K00222	Tb927.11.15530	C-14 sterol reductase, putative		0	1	0	0	0	0	0	1	0	yes
lipid metabolism	K08766	Tb927.3.3900	carnitine O-palmitoyltransferase II, putative (CPT II)		1	1	1	1	0	1	1	1	1	yes
lipid metabolism	K00981	Tb927.7.220	CDP-diacylglycerol synthetase, putative		0	1	0	1	1	1	1	1	0	yes
lipid metabolism	K04710	Tb927.8.7730	dihydroceramide synthase, putative		1	1	0	0	0	0	0	1	0	yes
lipid metabolism	K12351	Tb927.5.3710	essential neutral sphingomyelinase (TbnSMase)		0	1	0	1	0	0	0	1	0	yes
lipid metabolism	K10203	Tb927.7.4170	fatty acid elongase, putative		1	1	0	1	1	1	1	1	1	yes
lipid metabolism	K10203	Tb927.7.4180	fatty acid elongase, putative		1	1	0	1	0	0	1	1	1	yes
lipid metabolism	K10203	Tb927.7.4160	fatty acid elongase, putative		1	1	0	0	0	0	1	1	1	yes
lipid metabolism	K05309	Tb927.7.3500	glutathione-S-transferase/glutaredoxin, putative		1	1	1	1	1	1	1	1	1	yes
lipid metabolism	K01640	Tb927.4.2700	hydroxymethylglutaryl-CoA synthase, putative		1	0	1	1	1	0	0	0	0	yes
lipid metabolism	K13356	Tb927.8.6640	hypothetical protein, conserved		1	0	0	1	1	0	1	1	1	yes
lipid metabolism	K01641	Tb927.8.6110	hypothetical protein, conserved		1	0	1	1	0	1	1	1	1	yes
lipid metabolism	0	Tb927.8.6080	hypothetical protein, conserved		1	0	1	1	1	0	1	1	0	yes
lipid metabolism	K00666	Tb927.6.2010	hypothetical protein, conserved		1	0	1	1	1	0	1	1	0	yes
lipid metabolism	K00968	Tb927.10.12810	cholinephosphate cytidylyltransferase A, putative		0	1	0	1	0	0	1	0	0	yes
lipid metabolism	K01897	Tb927.11.4490	long-chain-fatty-acid-CoA ligase, putative,acyl-CoA synthetase, putative,fatty acid thiokinase (long chain), putative		1	0	1	0	1	0	0	1	0	yes
lipid metabolism	K06128	Tb927.8.6390	lysophospholipase, putative,alpha/beta hydrolase, putative (TbLysoPLA)		1	1	1	1	1	0	1	1	1	yes
lipid metabolism	0	Tb927.8.1440	maoC-like dehydratase, putative		1	0	1	1	1	1	1	1	1	yes
lipid metabolism	K01054	Tb927.8.8020	monoglyceride lipase, putative		1	1	0	1	1	0	1	1	0	yes
lipid metabolism	K07748	Tb927.7.4950	NAD(p)-dependent steroid dehydrogenase-like protein		0	1	0	1	0	1	1	1	0	yes
lipid metabolism	K07512	Tb927.7.7410	oxidoreductase, putative		1	0	1	1	1	1	1	1	1	yes
lipid metabolism	K07512	Tb927.9.7190	oxidoreductase, putative		1	0	1	1	1	1	0	1	0	yes
lipid metabolism	K00995	Tb927.8.1720	phosphatidylglycerophosphate synthase, putative		1	1	0	0	0	0	0	1	0	yes
lipid metabolism	K01613	Tb927.9.10080	phosphatidylserine decarboxylase, putative		1	0	1	1	0	1	0	0	0	yes
lipid metabolism	K00679	Tb927.11.13220	phospholipid:diacylglycerol acyltransferase-like protein		1	1	0	1	0	0	1	1	0	yes
lipid metabolism	K10703	Tb927.10.10610	protein tyrosine phosphatase, putative		1	0	1	1	0	0	1	1	0	yes
lipid metabolism	K10251	Tb927.10.12240	short-chain dehydrogenase, putative		1	1	0	1	1	1	1	1	1	yes
lipid metabolism	K05917	Tb927.11.6210	sterol 14-alpha-demethylase (CYP51)		1	1	0	1	0	0	1	1	1	yes
lipid metabolism	K00559	Tb927.10.6910	Sterol methyltransferase, putative		0	1	0	1	0	1	1	0	1	yes
lipid metabolism	K01186	Tb927.7.6850	trans-sialidase (TbTS)		1	1	0	1	0	0	1	1	0	yes
lipid metabolism	0	Tb927.3.4820	acyltransferase, putative		1	1	0	1	1	0	1	1	1	yes
lipid metabolism	0	Tb927.2.3080	fatty acid desaturase, putative,oleate desaturase, putative		1	1	0	1	0	1	1	1	0	yes
metabolism of cofactors and vitamins	K00568	Tb927.9.10580	3-demethylubiquinone-9 3-methyltransferase, putative		1	0	1	1	1	1	1	0	0	yes
metabolism of cofactors and vitamins	K00859	Tb927.6.710	dephospho-CoA kinase, putative		1	1	0	1	1	0	0	0	0	yes
metabolism of cofactors and vitamins	K13998	Tb927.7.5480	dihydrofolate reductase-thymidylate synthase (DHFR-TS)		1	1	1	1	0	0	1	1	0	yes
metabolism of cofactors and vitamins	0	Tb927.7.3770	hypothetical protein, conserved		1	0	1	1	1	0	1	1	0	yes
metabolism of cofactors and vitamins	K03688	Tb927.10.8730	hypothetical protein, conserved		1	0	1	1	1	1	0	1	0	yes
metabolism of cofactors and vitamins	K03800	Tb927.8.630	lipoate-protein ligase, putative,lipoyl ligase, putative,lipoyltransferase, putative,lipoate biosynthesis protein, putative		1	0	1	0	0	0	0	0	0	no
metabolism of cofactors and vitamins	K03801	Tb927.11.9390	lipoate-protein ligase, putative,lipoyltransferase, putative		1	0	1	0	0	0	0	0	0	no
metabolism of cofactors and vitamins	K03644	Tb927.10.15010	lipoic acid synthetase, mitochondrial precursor, putative		1	0	1	1	0	1	0	0	0	yes
metabolism of cofactors and vitamins	K00604	Tb927.11.15470	methionyl-tRNA formyltransferase		1	0	1	0	0	0	0	0	0	no
metabolism of cofactors and vitamins	K06126	Tb927.7.5820	Monooxygenase, putative		1	0	1	1	0	0	1	1	0	yes
metabolism of cofactors and vitamins	0	Tb927.11.8380	NADPH--cytochrome p450 reductase, putative (CPR)		0	1	0	1	0	0	1	1	1	yes
metabolism of cofactors and vitamins	0	Tb927.9.13250	NADPH--cytochrome p450 reductase, putative (CPR)		0	1	0	0	1	0	0	0	0	yes
metabolism of cofactors and vitamins	K09680	Tb927.11.7290	pantothenate kinase subunit, putative		1	1	1	1	1	0	0	1	1	yes
metabolism of cofactors and vitamins	K06125	Tb927.11.9360	prenyltransferase, putative		1	0	1	0	1	1	1	0	0	yes
metabolism of cofactors and vitamins	K02257	Tb927.5.1310	protoheme IX farnesyltransferase, putative		1	0	1	0	0	0	0	0	0	no
metabolism of cofactors and vitamins	K11153	Tb927.9.14070	short-chain dehydrogenase, putative		1	1	0	1	1	1	1	1	0	yes
metabolism of cofactors and vitamins	K11153	Tb927.8.6410	short-chain dehydrogenase, putative		1	0	1	1	0	0	0	1	0	yes
metabolism of cofactors and vitamins	K06127	Tb927.11.10510	ubiquinone biosynthesis methyltransferase, putative		1	0	1	1	0	1	1	1	1	yes
metabolism of cofactors and vitamins	K06134	Tb927.3.4890	ubiquinone biosynthesis protein COQ7 homolog, putative		1	0	1	1	1	1	0	0	0	yes
metabolism of cofactors and vitamins	0	Tb927.11.13580	ubiquinone biosynthesis protein-like protein		1	0	1	1	1	0	1	1	0	yes
metabolite and ion transport	K05681	Tb927.10.7700	ABC transporter, putative		1	1	0	1	1	0	1	1	1	yes
metabolite and ion transport	K05658	Tb927.1.4420	ABC transporter, putative		1	1	0	1	0	1	1	1	0	yes
metabolite and ion transport	K05657	Tb927.11.540	ABC transporter, putative (ABCB10)		1	0	0	1	1	1	1	1	0	yes
metabolite and ion transport	0	Tb927.10.9900	ABC1 protein, putative		1	1	1	1	1	0	1	1	0	yes
metabolite and ion transport	0	Tb927.3.590	adenosine transporter, putative		0	1	1	0	0	0	0	1	0	yes
metabolite and ion transport	0	Tb927.11.15950	amino acid transporter, putative		0	1	1	1	1	0	1	1	0	yes
metabolite and ion transport	0	Tb927.8.8300	amino acid transporter, putative		1	1	1	1	0	1	1	1	0	yes
metabolite and ion transport	0	Tb927.11.1350	calcium uniporter protein, mitochondrial		1	0	0	0	1	0	1	0	0	yes
metabolite and ion transport	K01535	Tb927.5.3400	calcium-translocating P-type ATPase,calcium pump		1	0	0	1	0	1	1	1	1	yes
metabolite and ion transport	0	Tb927.11.8990	cation transporter, putative		1	0	0	1	0	0	1	0	0	yes
metabolite and ion transport	K02437	Tb927.9.9840	lipoic acid containing carrier protein, putative (GCVH)		1	0	1	1	1	0	1	1	0	yes
metabolite and ion transport	0	Tb927.11.15840	L-Lysine transport protein, putative		1	0	1	1	0	1	0	0	0	yes
metabolite and ion transport	0	Tb927.11.15860	L-Lysine transport protein, putative		1	0	1	0	0	0	0	1	0	yes
metabolite and ion transport	0	Tb927.11.270	mitochondrial carrier protein (MCP10)		1	0	1	0	1	1	0	0	0	yes
metabolite and ion transport	0	Tb927.9.10310	mitochondrial carrier protein (MCP11), PiC		1	0	1	1	1	0	1	1	1	yes
metabolite and ion transport	0	Tb927.10.12840	mitochondrial carrier protein (MCP12)		1	0	1	1	1	1	1	1	1	yes
metabolite and ion transport	0	Tb927.2.2970	mitochondrial carrier protein (MCP13)		1	0	1	1	1	0	1	1	1	yes
metabolite and ion transport	0	Tb927.10.13120	mitochondrial carrier protein (MCP14)		1	0	0	0	0	0	0	0	0	no
metabolite and ion transport	0	Tb927.3.2980	mitochondrial carrier protein (MCP17)		1	0	1	0	1	0	1	0	0	yes
metabolite and ion transport	0	Tb927.8.3330	mitochondrial carrier protein (MCP18)		1	0	0	0	0	0	0	0	0	no
metabolite and ion transport	0	Tb927.8.4440	mitochondrial carrier protein (MCP19)		1	0	1	0	0	0	0	0	0	no
metabolite and ion transport	0	Tb927.11.14360	mitochondrial carrier protein (MCP2)		1	0	1	1	1	1	1	1	1	yes
metabolite and ion transport	0	Tb927.10.14280	mitochondrial carrier protein (MCP20)		1	0	1	0	0	0	0	0	0	no
metabolite and ion transport	0	Tb927.11.13440	mitochondrial carrier protein (MCP21)		1	0	0	0	0	0	0	0	0	no
metabolite and ion transport	0	Tb927.5.1550	mitochondrial carrier protein (MCP23)		1	0	0	0	0	0	0	0	0	no
metabolite and ion transport	0	Tb927.9.11040	mitochondrial carrier protein (MCP3)		1	0	1	0	1	1	0	0	0	yes
metabolite and ion transport	0	Tb927.10.4910	mitochondrial carrier protein (MCP4)		1	0	1	0	0	0	0	0	0	no
metabolite and ion transport	K05863	Tb927.10.14840	mitochondrial carrier protein (MCP5a)		1	0	1	0	1	0	1	1	1	yes
metabolite and ion transport	K05863	Tb927.10.14830	mitochondrial carrier protein (MCP5b)		1	0	1	0	1	1	1	0	1	yes
metabolite and ion transport	0	Tb927.10.15710	mitochondrial carrier protein (MCP7)		1	0	1	1	1	0	1	1	0	yes
metabolite and ion transport	0	Tb927.11.5290	mitochondrial carrier protein (MCP9)		1	0	1	1	1	0	1	1	1	yes
metabolite and ion transport	0	Tb927.3.5210	mitochondrial carrier protein, putative		1	0	1	0	0	0	0	1	0	yes
metabolite and ion transport	0	Tb927.4.1660	mitochondrial carrier protein, putative (MCP6)		1	0	1	0	1	0	1	1	0	yes
metabolite and ion transport	K05863	Tb927.8.1310	mitochondrial carrier protein,adenine nucleotide mitochondrial translocator, putative (MCP15)		1	0	1	1	0	0	0	0	0	yes
metabolite and ion transport	K05863	Tb927.7.3940	mitochondrial carrier protein,adenine nucleotide mitochondrial translocator, putative (MCP16)		1	0	0	1	0	1	1	1	0	yes
metabolite and ion transport	K05863	Tb927.10.14820	mitochondrial carrier protein,ADP/ATP translocase 1, putative (MCP5c)		1	0	1	1	1	1	1	0	1	yes
metabolite and ion transport	0	Tb927.9.3780	mitochondrial pyruvate carrier protein 1, putative		1	0	1	1	1	0	1	1	0	yes
metabolite and ion transport	0	Tb927.7.3520	mitochondrial pyruvate carrier protein 2, putative		1	0	1	1	0	1	1	1	1	yes
metabolite and ion transport	0	Tb927.10.16170	potassium voltage-gated channel, putative		1	0	1	1	1	0	1	1	0	yes
metabolite and ion transport	0	Tb927.10.9080	pteridine transporter, putative		1	1	1	1	0	1	0	1	0	yes
metabolite and ion transport	0	Tb927.9.4310	tricarboxylate carrier, putative		1	0	1	1	1	1	1	0	1	yes
metabolite and ion transport	0	Tb927.2.2510	voltage-dependent anion-selective channel		1	0	1	1	1	1	1	0	1	yes
metabolite and ion transport	0	Tb927.2.2520	voltage-dependent anion-selective channel		1	0	1	0	1	0	1	1	1	yes
metabolite and ion transport	0	Tb927.2.5410	ABC transporter, putative,multidrug resistance protein		1	1	0	0	0	0	0	0	0	no
other	0	Tb927.11.10870	32 kDa ER-associated protein (ERAP32)		1	1	1	0	0	0	1	1	0	yes
other	0	Tb927.7.4480	adenosine 5'-monophosphoramidase, putative		1	1	1	1	1	0	1	1	1	yes
other	0	Tb927.10.2530	adenylate kinase, putative		1	1	1	1	1	0	1	1	1	yes
other	0	Tb927.7.5160	deoxyuridine triphosphatase, putative,dUTP diphosphatase		1	1	1	1	1	0	1	1	0	yes
other	0	Tb927.5.2590	hypothetical protein, conserved		0	1	1	0	0	0	1	1	0	yes
other	0	Tb927.6.3420	hypothetical protein, conserved		1	0	1	0	0	0	0	0	0	no
other	K00485	Tb927.5.1530	hypothetical protein, conserved		1	0	1	0	0	0	0	0	0	no
other	K01507	Tb927.3.2840	inorganic pyrophosphatase, putative		1	1	1	1	1	1	1	1	1	yes
other	0	Tb927.8.4950	kinesin, putative		1	1	1	1	0	0	1	1	1	yes
other	K00356	Tb927.7.7230	nitroreductase (NTR)		1	0	1	1	1	0	1	1	0	yes
other	0	Tb927.11.9900	phytoene synthase, putative		1	0	1	0	0	0	0	0	0	no
other	0	Tb927.11.7040	pterin-4-alpha-carbinolamine dehydratase, putative		1	0	1	0	0	1	1	1	0	yes
OxPhos and electron transport chain	K03955	Tb927.3.860	acyl carrier protein,acyl carrier protein, mitochondrial precursor, putative (ACP)	complex I	1	0	1	1	1	0	1	1	0	yes
OxPhos and electron transport chain	0	Tb927.10.9760	alternative oxidase	AOX	1	0	1	0	0	0	0	0	0	no
OxPhos and electron transport chain	0	Tb927.10.7090	alternative oxidase (AOX)	AOX	1	0	0	1	1	0	1	1	1	yes
OxPhos and electron transport chain	K02132	Tb927.7.7420	ATP synthase alpha chain, mitochondrial precursor,ATP synthase F1, alpha subunit	FoF1 ATP synthase	1	0	1	1	1	1	1	0	1	yes
OxPhos and electron transport chain	K02132	Tb927.7.7430	ATP synthase alpha chain, mitochondrial precursor,ATP synthase F1, alpha subunit	FoF1 ATP synthase	1	0	1	0	1	1	1	1	1	yes
OxPhos and electron transport chain	K02133	Tb927.3.1380	ATP synthase beta chain, mitochondrial precursor,ATP synthase F1, beta subunit	FoF1 ATP synthase	1	0	1	1	1	0	1	1	1	yes
OxPhos and electron transport chain	K02136	Tb927.10.180	ATP synthase F1 subunit gamma protein, putative	FoF1 ATP synthase	1	0	1	1	1	1	1	1	1	yes
OxPhos and electron transport chain	K02134	Tb927.6.4990	ATP synthase, epsilon chain, putative	FoF1 ATP synthase	1	0	1	1	1	0	1	1	1	yes
OxPhos and electron transport chain	0	Tb927.9.14420	cyclophilin-like protein, putative (PPIase)	complex IV	1	0	1	0	0	0	0	1	0	yes
OxPhos and electron transport chain	K01802	Tb927.2.1680	cyclophilin-type peptidyl-prolyl cis-trans isomerase, putative	complex I	1	0	1	0	1	0	1	1	1	yes
OxPhos and electron transport chain	K08738	Tb927.8.5120	cytochrome c		1	0	0	1	0	1	1	1	1	yes
OxPhos and electron transport chain	0	Tb927.9.8680	cytochrome c oxidase assembly factor, putative	complex IV	1	0	1	1	0	1	1	0	1	yes
OxPhos and electron transport chain	0	Tb927.1.1580	cytochrome c oxidase assembly factor, putative,electron transport protein SCO1/2, putative	complex IV	1	0	1	1	1	1	1	0	0	yes
OxPhos and electron transport chain	K02258	Tb927.10.3120	cytochrome c oxidase assembly protein, putative	complex IV	1	0	1	1	0	1	0	0	0	yes
OxPhos and electron transport chain	0	Tb927.3.1890	cytochrome c oxidase assembly protein, putative	complex IV assembly factor	1	0	1	0	0	0	0	0	0	no
OxPhos and electron transport chain	K00413	Tb927.8.1890	cytochrome c1, heme protein, mitochondrial precursor	complex III	1	0	1	1	0	0	1	1	1	yes
OxPhos and electron transport chain	K02259	Tb927.11.11950	cytochrome oxidase assembly protein, putative	complex IV	1	0	1	1	0	1	0	0	0	yes
OxPhos and electron transport chain	0	Tb927.1.4100	cytochrome oxidase subunit IV (COXIV)	complex IV	1	0	1	1	0	0	1	1	1	yes
OxPhos and electron transport chain	0	Tb927.10.8320	cytochrome oxidase subunit IX (COXIX)	complex IV	1	0	1	1	0	1	0	1	0	yes
OxPhos and electron transport chain	0	Tb927.9.3170	cytochrome oxidase subunit V (COXV)	complex IV	1	0	1	1	0	0	1	1	1	yes
OxPhos and electron transport chain	K02267	Tb927.10.280	cytochrome oxidase subunit VI (COXVI)	complex IV	1	0	1	1	0	1	1	0	1	yes
OxPhos and electron transport chain	0	Tb927.3.1410	cytochrome oxidase subunit VII (COXVII)	complex IV	1	0	1	1	0	1	1	0	1	yes
OxPhos and electron transport chain	0	Tb927.4.4620	cytochrome oxidase subunit VIII (COXVIII)	complex IV	1	0	1	1	0	1	0	1	0	yes
OxPhos and electron transport chain	0	Tb927.11.13140	cytochrome oxidase subunit X (COXX)	complex IV	1	0	1	1	0	0	1	0	0	yes
OxPhos and electron transport chain	0	Tb927.9.2450	electon transport protein SCO1/SCO2, putative	complex IV	1	0	1	1	0	1	1	0	0	yes
OxPhos and electron transport chain	0	Tb927.11.180	electron transfer flavoprotein, putative		1	0	1	1	0	0	1	0	0	yes
OxPhos and electron transport chain	0	Tb927.8.1240	electron transfer flavoprotein-ubiquinone oxidoreductase, putative	complex II	1	0	1	0	0	0	0	0	0	no
OxPhos and electron transport chain	K00235	Tb927.8.3380	electron transfer protein, putative	complex II	1	1	1	1	1	0	1	1	1	yes
OxPhos and electron transport chain	K03934	Tb927.10.12540	electron transfer protein, putative,ferredoxin, putative	complex I	1	1	1	1	0	1	0	0	0	yes
OxPhos and electron transport chain	0	Tb927.11.7540	electron-transfer-flavoprotein, alpha polypeptide, putative		1	0	0	1	0	1	1	0	1	yes
OxPhos and electron transport chain	0	Tb927.9.6710	flavoprotein monooxygenase, putative	complex I	1	0	1	1	0	1	0	0	0	yes
OxPhos and electron transport chain	0	Tb927.8.5640	hypothetical protein, conserved	complex II	1	0	1	1	1	1	1	1	1	yes
OxPhos and electron transport chain	0	Tb927.10.8030	hypothetical protein, conserved	FoF1 ATP synthase	1	0	1	1	1	1	1	1	1	yes
OxPhos and electron transport chain	0	Tb927.2.3610	hypothetical protein, conserved	FoF1 ATP synthase	1	0	1	1	1	1	1	1	1	yes
OxPhos and electron transport chain	0	Tb927.10.520	hypothetical protein, conserved	FoF1 ATP synthase	1	0	1	1	1	1	1	1	1	yes
OxPhos and electron transport chain	0	Tb927.11.1270	hypothetical protein, conserved	FoF1 ATP synthase	1	0	1	1	1	1	1	1	1	yes
OxPhos and electron transport chain	0	Tb927.11.6980	hypothetical protein, conserved	complex I	1	0	1	1	1	1	1	1	0	yes
OxPhos and electron transport chain	0	Tb927.6.2490	hypothetical protein, conserved	complex II	1	0	1	1	1	0	1	1	1	yes
OxPhos and electron transport chain	0	Tb927.5.2930	hypothetical protein, conserved	FoF1 ATP synthase	1	0	1	1	1	0	1	1	1	yes
OxPhos and electron transport chain	0	Tb927.3.1690	hypothetical protein, conserved	FoF1 ATP synthase	1	0	1	1	1	0	1	1	1	yes
OxPhos and electron transport chain	0	Tb927.9.15240	hypothetical protein, conserved	FoF1 ATP synthase (ATP11)	1	0	1	1	1	1	1	1	0	yes
OxPhos and electron transport chain	0	Tb927.11.6250	hypothetical protein, conserved	FoF1 ATP synthase	1	0	1	1	0	1	1	1	1	yes
OxPhos and electron transport chain	0	Tb927.6.2510	hypothetical protein, conserved	complex II - assembly factor	1	0	1	1	1	1	0	1	0	yes
OxPhos and electron transport chain	0	Tb927.4.3450	hypothetical protein, conserved	FoF1 ATP synthase	1	0	1	1	1	0	1	1	0	yes
OxPhos and electron transport chain	0	Tb927.7.840	hypothetical protein, conserved	FoF1 ATP synthase	1	0	1	1	1	0	1	1	0	yes
OxPhos and electron transport chain	0	Tb927.3.3460	hypothetical protein, conserved	complex II	0	1	1	1	0	0	1	1	1	yes
OxPhos and electron transport chain	0	Tb927.7.3590	hypothetical protein, conserved	complex II	1	0	1	1	0	1	1	1	0	yes
OxPhos and electron transport chain	0	Tb927.10.3040	hypothetical protein, conserved	complex II	1	0	1	1	0	1	1	1	0	yes
OxPhos and electron transport chain	K00417	Tb927.10.4280	hypothetical protein, conserved	complex III	1	0	1	1	0	0	1	1	1	yes
OxPhos and electron transport chain	0	Tb927.11.4680	hypothetical protein, conserved	complex IV	1	1	1	1	0	1	1	1	0	yes
OxPhos and electron transport chain	0	Tb927.10.5050	hypothetical protein, conserved	FoF1 ATP synthase	1	0	1	1	0	1	1	1	0	yes
OxPhos and electron transport chain	0	Tb927.3.2880	hypothetical protein, conserved	FoF1 ATP synthase	1	0	1	1	0	1	1	1	0	yes
OxPhos and electron transport chain	0	Tb927.3.2180	hypothetical protein, conserved	FoF1 ATP synthase	1	0	1	1	0	1	1	1	0	yes
OxPhos and electron transport chain	0	Tb927.5.3090	hypothetical protein, conserved	FoF1 ATP synthase	1	0	1	1	0	1	1	1	0	yes
OxPhos and electron transport chain	0	Tb927.7.7440	hypothetical protein, conserved	FoF1 ATP synthase	1	0	1	1	0	1	1	1	0	yes
OxPhos and electron transport chain	K07556	Tb927.10.13850	hypothetical protein, conserved	FoF1 ATP synthase (ATP12)	1	0	1	1	0	1	1	1	0	yes
OxPhos and electron transport chain	0	Tb927.8.5560	hypothetical protein, conserved	complex I	1	0	1	1	1	1	0	0	0	yes
OxPhos and electron transport chain	0	Tb927.10.7610	hypothetical protein, conserved	complex I	1	0	1	1	1	0	0	1	0	yes
OxPhos and electron transport chain	0	Tb927.10.1160	hypothetical protein, conserved	complex I	1	0	1	0	1	1	0	1	0	yes
OxPhos and electron transport chain	0	Tb927.2.4700	hypothetical protein, conserved	complex II	1	0	1	1	1	0	1	0	0	yes
OxPhos and electron transport chain	0	Tb927.11.16220	hypothetical protein, conserved	complex IV	1	0	1	1	1	1	0	0	0	yes
OxPhos and electron transport chain	0	Tb927.10.9120	hypothetical protein, conserved	FoF1 ATP synthase	1	0	1	1	1	1	0	0	0	yes
OxPhos and electron transport chain	0	Tb927.3.3660	hypothetical protein, conserved	complex I	1	0	1	1	0	1	1	0	0	yes
OxPhos and electron transport chain	0	Tb927.7.7330	hypothetical protein, conserved	complex I	1	0	1	1	0	1	1	0	0	yes
OxPhos and electron transport chain	0	Tb927.8.4250	hypothetical protein, conserved	complex I	1	0	1	1	0	1	0	1	0	yes
OxPhos and electron transport chain	0	Tb927.9.11660	hypothetical protein, conserved	complex I	1	0	1	1	0	1	0	1	0	yes
OxPhos and electron transport chain	0	Tb927.8.6960	hypothetical protein, conserved	complex I	1	1	1	0	0	1	1	1	0	yes
OxPhos and electron transport chain	0	Tb927.6.4130	hypothetical protein, conserved	complex II	1	0	1	1	0	0	1	1	0	yes
OxPhos and electron transport chain	0	Tb927.8.6890	hypothetical protein, conserved	complex II	1	0	1	1	0	1	0	1	0	yes
OxPhos and electron transport chain	0	Tb927.9.7830	hypothetical protein, conserved	complex IV	1	0	1	1	0	1	0	0	1	yes
OxPhos and electron transport chain	0	Tb927.7.6990	hypothetical protein, conserved	complex IV	1	0	1	1	0	1	1	0	0	yes
OxPhos and electron transport chain	0	Tb927.10.15790	hypothetical protein, conserved	complex IV assembly factor	1	0	1	1	0	1	0	1	0	yes
OxPhos and electron transport chain	0	Tb927.6.590	hypothetical protein, conserved	FoF1 ATP synthase	1	0	1	1	0	0	1	1	0	yes
OxPhos and electron transport chain	0	Tb927.9.15010	hypothetical protein, conserved	complex I	1	0	1	0	1	0	1	0	0	yes
OxPhos and electron transport chain	0	Tb927.11.13910	hypothetical protein, conserved	complex I	1	0	1	0	1	1	0	0	0	yes
OxPhos and electron transport chain	0	Tb927.11.7212	hypothetical protein, conserved	complex I	1	0	1	0	0	1	1	0	0	yes
OxPhos and electron transport chain	0	Tb927.10.4880	hypothetical protein, conserved	complex IV	1	0	1	1	0	0	0	0	1	yes
OxPhos and electron transport chain	0	Tb927.9.14200	hypothetical protein, conserved	complex IV	1	0	1	1	0	0	1	0	0	yes
OxPhos and electron transport chain	0	Tb927.11.10140	hypothetical protein, conserved	complex IV	1	0	1	1	0	0	1	0	0	yes
OxPhos and electron transport chain	0	Tb927.9.10520	hypothetical protein, conserved	complex IV	1	0	1	1	0	0	1	0	0	yes
OxPhos and electron transport chain	0	Tb927.3.1940	hypothetical protein, conserved	complex IV	1	0	1	1	0	0	1	0	0	yes
OxPhos and electron transport chain	0	Tb927.10.5220	hypothetical protein, conserved	complex IV	1	0	1	1	0	1	0	0	0	yes
OxPhos and electron transport chain	0	Tb927.5.2580	hypothetical protein, conserved	complex IV	1	0	0	0	0	1	1	0	0	yes
OxPhos and electron transport chain	0	Tb927.11.12040	hypothetical protein, conserved	complex IV	1	0	1	1	0	1	0	0	0	yes
OxPhos and electron transport chain	0	Tb927.11.600	hypothetical protein, conserved	FoF1 ATP synthase	1	0	1	1	0	0	1	0	0	yes
OxPhos and electron transport chain	0	Tb927.4.720	hypothetical protein, conserved	FoF1 ATP synthase	1	0	1	1	0	0	1	0	0	yes
OxPhos and electron transport chain	0	Tb927.10.5500	hypothetical protein, conserved	complex I	1	0	0	0	0	1	0	0	0	yes
OxPhos and electron transport chain	0	Tb927.2.4380	hypothetical protein, conserved	complex I	1	0	1	0	0	0	0	1	0	yes
OxPhos and electron transport chain	0	Tb927.4.4300	hypothetical protein, conserved	complex I	1	0	1	0	0	0	0	1	0	yes
OxPhos and electron transport chain	K09008	Tb927.11.9750	hypothetical protein, conserved	complex I assembly factor	1	0	0	0	0	0	0	1	0	yes
OxPhos and electron transport chain	0	Tb927.10.11770	hypothetical protein, conserved	complex II	1	0	0	0	0	0	1	0	0	yes
OxPhos and electron transport chain	0	Tb927.11.4850	hypothetical protein, conserved	complex IV	1	0	1	0	0	0	1	0	0	yes
OxPhos and electron transport chain	0	Tb927.6.1410	hypothetical protein, conserved	complex I	1	0	1	0	0	0	0	0	0	no
OxPhos and electron transport chain	0	Tb927.7.3910	hypothetical protein, conserved	complex I	1	0	1	0	0	0	0	0	0	no
OxPhos and electron transport chain	0	Tb927.9.1950	hypothetical protein, conserved	complex I	1	0	1	0	0	0	0	0	0	no
OxPhos and electron transport chain	0	Tb927.8.2530	hypothetical protein, conserved	complex I	1	0	1	0	0	0	0	0	0	no
OxPhos and electron transport chain	0	Tb927.1.730	hypothetical protein, conserved	complex I	1	0	1	0	0	0	0	0	0	no
OxPhos and electron transport chain	0	Tb927.9.15270	hypothetical protein, conserved	complex I	1	0	0	0	0	0	0	0	0	no
OxPhos and electron transport chain	0	Tb927.11.3530	hypothetical protein, conserved	complex I	1	0	0	0	0	0	0	0	0	no
OxPhos and electron transport chain	0	Tb927.4.440	hypothetical protein, conserved	complex I	1	0	0	0	0	0	0	0	0	no
OxPhos and electron transport chain	0	Tb927.9.9700	hypothetical protein, conserved	complex I	1	0	0	0	0	0	0	0	0	no
OxPhos and electron transport chain	0	Tb927.11.4020	hypothetical protein, conserved	complex I (LYR)	1	0	1	0	0	0	0	0	0	no
OxPhos and electron transport chain	0	Tb927.10.15420	hypothetical protein, conserved	complex I assembly factor	1	1	1	0	0	0	0	0	0	no
OxPhos and electron transport chain	K17218	Tb927.10.2680	hypothetical protein, conserved	complex II	1	0	1	0	0	0	0	0	0	no
OxPhos and electron transport chain	0	Tb927.11.2010	hypothetical protein, conserved	complex IV	1	0	1	0	0	0	0	0	0	no
OxPhos and electron transport chain	0	Tb927.9.3340	hypothetical protein, conserved	complex IV assembly factor	0	1	1	0	0	0	0	0	0	no
OxPhos and electron transport chain	0	Tb927.2.5930	hypothetical protein, conserved	FoF1 ATP synthase	1	0	1	0	0	0	0	0	0	no
OxPhos and electron transport chain	0	Tb927.8.3320	hypothetical protein, conserved	FoF1 ATP synthase	1	0	0	0	0	0	0	0	0	no
OxPhos and electron transport chain	0	Tb927.10.13600	hypothetical protein, conserved,hypothetical protein	complex IV	1	0	1	1	0	1	1	1	0	yes
OxPhos and electron transport chain	0	Tb927.9.8410	chaperone protein DNAj, putative	complex I	1	0	1	1	1	1	1	1	1	yes
OxPhos and electron transport chain	K09518	Tb927.11.1010	chaperone protein DNAj, putative	complex IV	1	0	1	1	1	1	1	1	0	yes
OxPhos and electron transport chain	K04564	Tb927.5.3350	iron superoxide dismutase, putative	complex I	1	1	1	1	1	0	1	1	1	yes
OxPhos and electron transport chain	K00415	Tb927.11.3980	mitochondrial processing peptidase alpha subunit, putative,metallo-peptidase, Clan ME, Family M16	complex III	1	0	1	1	0	0	1	1	1	yes
OxPhos and electron transport chain	0	Tb927.5.1060	mitochondrial processing peptidase, beta subunit, putative,metallo-peptidase, Clan ME, Family M16	complex III	1	0	1	1	0	1	1	0	1	yes
OxPhos and electron transport chain	0	Tb927.5.3040	MIX protein	complex IV	1	0	1	0	0	1	0	0	1	yes
OxPhos and electron transport chain	K00486	Tb927.9.1400	Monooxygenase, putative	complex I	1	0	1	0	0	0	0	0	0	no
OxPhos and electron transport chain	K03885	Tb927.10.9440	NADH dehydrogenase (54 NDH2)	NDh2	1	0	0	1	0	0	1	1	0	yes
OxPhos and electron transport chain	0	Tb927.11.8910	NADH dehydrogenase subunit NB6M, putative	complex I	1	0	1	0	0	0	0	1	0	yes
OxPhos and electron transport chain	0	Tb927.11.15810	NADH dehydrogenase subunit NI2M, putative	complex I	1	0	1	0	0	0	0	0	0	no
OxPhos and electron transport chain	0	Tb927.11.16870	NADH dehydrogenase subunit NI8M, putative	complex I	1	0	1	1	0	1	0	1	1	yes
OxPhos and electron transport chain	K03940	Tb927.11.1320	NADH-ubiquinone oxidoreductase 20 kDa subunit, mitochondrial precursor,NDUFS7 subunit (NDHK)	complex I	1	0	1	0	0	0	0	0	0	no
OxPhos and electron transport chain	0	Tb927.11.9930	NADH-ubiquinone oxidoreductase complex I subunit, putative	complex I	1	0	1	1	0	1	0	0	0	yes
OxPhos and electron transport chain	K03953	Tb927.9.15380	NADH-ubiquinone oxidoreductase complex I subunit, putative	complex I	1	0	1	1	0	1	0	0	0	yes
OxPhos and electron transport chain	K03953	Tb927.10.13620	NADH-ubiquinone oxidoreductase complex I subunit,FT putative	complex I	1	0	1	1	0	0	0	1	0	yes
OxPhos and electron transport chain	K03943	Tb927.7.6350	NADH-ubiquinone oxidoreductase, mitochondrial, putative	complex I	1	0	1	1	0	0	1	1	1	yes
OxPhos and electron transport chain	K03942	Tb927.5.450	NADH-ubiquinone oxidoreductase, mitochondrial, putative (NUBM)	complex I	1	0	0	1	0	1	0	1	0	yes
OxPhos and electron transport chain	0	Tb927.10.4130	NDUFA5/B13 subunit, putative	complex I	1	0	1	1	0	1	1	0	0	yes
OxPhos and electron transport chain	K00108	Tb927.11.9560	oxidoreductase, putative		1	0	1	0	0	0	0	1	0	yes
OxPhos and electron transport chain	0	Tb11.0400	P27 protein, putative (P27)	complex IV	1	0	1	0	0	1	0	0	1	yes
OxPhos and electron transport chain	0	Tb927.5.1710	ribonucleoprotein p18, mitochondrial precursor, putative	FoF1 ATP synthase	1	0	1	1	1	0	1	1	1	yes
OxPhos and electron transport chain	K00411	Tb927.9.14160	rieske iron-sulfur protein, mitochondrial precursor (RISP)	complex III	1	0	1	1	0	0	1	1	1	yes
OxPhos and electron transport chain	K00234	Tb927.8.6580	succinate dehydrogenase flavoprotein, putative	complex II	1	0	1	1	1	1	1	1	1	yes
OxPhos and electron transport chain	K04564	Tb927.11.15820	superoxide dismutase, putative	complex I	1	0	1	1	0	1	0	0	0	yes
OxPhos and electron transport chain	K00416	Tb927.8.7430	ubiquinol-cytochrome c reductase, putative	complex III	1	0	1	0	0	1	1	0	0	yes
OxPhos and electron transport chain	0	Tb927.9.5960	unspecified product	complex II	1	1	1	1	0	0	1	1	1	yes
OxPhos and electron transport chain	0	Tb927.11.6640	cytochrome b5, putative (CYB5)	complex III	1	0	0	1	0	0	1	0	0	yes
OxPhos and electron transport chain	K00326	Tb927.11.3750	NADH-cytochrome b5 reductase, putative (B5R)	complex III	1	1	0	1	0	0	1	0	0	yes
protein transport, folding, processing and degradation	0	Tb927.7.1340	10 kDa heat shock protein, putative (HSP10)		1	0	0	0	1	1	1	1	1	yes
protein transport, folding, processing and degradation	0	Tb927.2.3030	ATP-dependent Clp protease subunit, heat shock protein 78 (HSP78), putative		1	0	0	1	1	1	1	1	1	yes
protein transport, folding, processing and degradation	0	Tb927.8.3580	ATP-dependent chaperone, putative,mitochondrial chaperone BCS1, putative		1	0	0	0	0	0	0	1	0	yes
protein transport, folding, processing and degradation	0	Tb927.10.9420	ATP-dependent chaperone, putative,mitochondrial chaperone BCS1, putative		1	0	1	0	0	0	0	0	0	no
protein transport, folding, processing and degradation	K13525	Tb927.10.16150	ATP-dependent zinc metallopeptidase, putative		1	0	1	1	1	0	1	1	0	yes
protein transport, folding, processing and degradation	K03062	Tb927.4.4210	ATP-dependent zinc metallopeptidase, putative,metallo-peptidase, Clan MA(E) Family M41		1	0	1	1	1	0	1	1	0	yes
protein transport, folding, processing and degradation	K08057	Tb927.4.5010	calreticulin, putative		0	1	0	1	0	1	1	1	1	yes
protein transport, folding, processing and degradation	0	Tb927.11.2500	carboxypeptidase, putative,metallo-peptidase, Clan MA(E) Family M32		1	1	1	1	1	0	1	1	1	yes
protein transport, folding, processing and degradation	0	Tb927.2.1560	cyclophilin-type peptidyl-prolyl cis-trans isomerase, putative		0	1	1	1	1	1	1	0	1	yes
protein transport, folding, processing and degradation	0	Tb927.7.280	cyclophilin-type peptidyl-prolyl cis-trans isomerase, putative (PPIase)		1	1	1	1	1	1	1	1	1	yes
protein transport, folding, processing and degradation	K01373	Tb927.6.1010	cysteine peptidase precursor,cysteine peptidase, Clan CA, family C1, Cathepsin L-like (CP)		0	1	0	1	0	1	1	0	1	yes
protein transport, folding, processing and degradation	K09584	Tb927.5.1020	disulfide isomerase, putative		1	1	0	0	1	1	1	1	0	yes
protein transport, folding, processing and degradation	K03846	Tb927.6.1140	dolichyl-P-Man:GDP-Man5GlcNAc2-PP-dolichyl alpha-1,2-mannosyltransferase, putative		1	1	0	1	0	0	0	1	0	yes
protein transport, folding, processing and degradation	K05286	Tb927.10.5560	GPI alpha-mannosyltransferase III (GPI10)		0	1	0	0	0	0	0	1	0	yes
protein transport, folding, processing and degradation	K05289	Tb927.10.210	GPI transamidase component GAA1 (TbGAA1)		0	1	0	1	1	1	1	1	0	yes
protein transport, folding, processing and degradation	K05290	Tb927.10.13860	GPI-anchor transamidase subunit 8 (GPI8)		1	1	0	1	1	1	1	1	1	yes
protein transport, folding, processing and degradation	K13993	Tb927.3.3330	heat shock protein 20, putative		1	0	1	1	1	1	1	1	1	yes
protein transport, folding, processing and degradation	K03283	Tb927.11.11330	heat shock protein 70		1	1	0	1	0	0	1	1	1	yes
protein transport, folding, processing and degradation	0	Tb927.11.2650	heat shock protein 84, putative		1	0	0	1	0	1	1	1	1	yes
protein transport, folding, processing and degradation	0	Tb927.5.1520	heat shock protein HslVU, ATPase subunit HslU, putative		1	0	1	1	1	1	1	1	1	yes
protein transport, folding, processing and degradation	0	Tb927.10.5660	heat shock protein, putative		1	0	1	1	0	1	1	1	0	yes
protein transport, folding, processing and degradation	K09490	Tb927.9.4500	heat shock protein, putative,HSP70-like protein		1	0	0	1	0	1	1	1	1	yes
protein transport, folding, processing and degradation	0	Tb927.11.10240	hslVU complex proteolytic subunit, putative,hslVU complex proteolytic subunit, threonine peptidase, Clan T(1), family T1B		1	0	1	1	1	1	1	1	1	yes
protein transport, folding, processing and degradation	0	Tb927.7.2200	hypothetical protein, conserved		1	0	1	1	1	0	1	1	0	yes
protein transport, folding, processing and degradation	K13989	Tb927.11.12590	hypothetical protein, conserved		1	1	0	0	1	0	1	1	1	yes
protein transport, folding, processing and degradation	K12483	Tb927.7.2410	hypothetical protein, conserved		1	0	1	1	0	1	1	1	0	yes
protein transport, folding, processing and degradation	K09486	Tb927.9.9860	hypothetical protein, conserved		1	1	0	1	0	0	1	1	1	yes
protein transport, folding, processing and degradation	0	Tb927.3.750	hypothetical protein, conserved		1	0	1	1	0	0	1	0	0	yes
protein transport, folding, processing and degradation	0	Tb927.3.2300	hypothetical protein, conserved		1	0	1	1	0	0	1	0	0	yes
protein transport, folding, processing and degradation	0	Tb927.3.1600	hypothetical protein, conserved		1	0	1	1	0	1	0	0	0	yes
protein transport, folding, processing and degradation	K03217	Tb927.11.6150	hypothetical protein, conserved		1	0	1	1	0	1	0	0	0	yes
protein transport, folding, processing and degradation	0	Tb927.11.3670	hypothetical protein, conserved		1	0	1	0	0	0	0	0	0	no
protein transport, folding, processing and degradation	K10615	Tb927.8.7290	hypothetical protein, conserved		1	0	0	0	0	0	0	0	0	no
protein transport, folding, processing and degradation	0	Tb927.8.7010	chaperone protein DNAj, putative		1	1	1	0	1	1	1	1	1	yes
protein transport, folding, processing and degradation	0	Tb927.10.13830	chaperone protein DNAj, putative		1	0	1	1	1	1	1	1	0	yes
protein transport, folding, processing and degradation	K09503	Tb927.9.12730	chaperone protein DNAj, putative		1	0	1	1	1	0	1	1	1	yes
protein transport, folding, processing and degradation	0	Tb927.3.1760	chaperone protein DNAj, putative		1	0	1	1	1	0	1	1	0	yes
protein transport, folding, processing and degradation	K09540	Tb927.9.10010	chaperone protein DNAj, putative		1	0	0	1	1	0	1	1	0	yes
protein transport, folding, processing and degradation	K09518	Tb927.10.6610	chaperone protein DNAj, putative		1	1	0	1	1	0	1	1	0	yes
protein transport, folding, processing and degradation	K09517	Tb927.9.8160	chaperone protein DNAj, putative		1	1	0	1	1	0	1	1	0	yes
protein transport, folding, processing and degradation	K09523	Tb927.7.540	chaperone protein DNAj, putative		1	1	1	1	0	1	1	1	0	yes
protein transport, folding, processing and degradation	0	Tb927.7.6660	chaperone protein DNAj, putative		1	0	1	1	0	1	1	0	0	yes
protein transport, folding, processing and degradation	0	Tb927.7.740	chaperone protein DNAj, putative		1	0	1	1	0	1	1	0	0	yes
protein transport, folding, processing and degradation	K09503	Tb927.11.16740	chaperone protein DNAj, putative		0	1	0	1	0	0	1	1	0	yes
protein transport, folding, processing and degradation	0	Tb927.7.680	chaperone protein DNAj, putative		1	1	1	1	0	1	0	0	0	yes
protein transport, folding, processing and degradation	0	Tb927.7.6200	chaperone protein DNAj, putative		1	0	1	1	0	1	0	0	0	yes
protein transport, folding, processing and degradation	0	Tb927.4.650	chaperone protein DNAj, putative		1	0	1	0	0	1	0	0	0	yes
protein transport, folding, processing and degradation	0	Tb927.8.1010	chaperone protein DNAj, putative		1	0	0	0	0	1	0	0	0	yes
protein transport, folding, processing and degradation	0	Tb927.6.3730	chaperone protein DNAj, putative		1	0	0	0	0	0	0	0	0	no
protein transport, folding, processing and degradation	0	Tb927.8.1030	chaperone protein DNAj, putative		1	0	0	0	0	0	0	0	0	no
protein transport, folding, processing and degradation	K10080	Tb927.11.4200	lectin, putative,mannose-specific lectin, putative		1	1	0	1	1	1	1	1	0	yes
protein transport, folding, processing and degradation	K04079	Tb927.3.3580	lipophosphoglycan biosynthetic protein, putative (LPG3)		1	1	0	1	1	1	1	1	1	yes
protein transport, folding, processing and degradation	0	Tb927.9.3470	low molecular weight protein tyrosine phosphatase, putative		1	0	1	0	0	0	0	0	0	no
protein transport, folding, processing and degradation	K10085	Tb927.8.2920	mannosyl-oligosaccharide 1,2-alpha-mannosidase IB, putative		0	1	0	0	1	0	1	1	0	yes
protein transport, folding, processing and degradation	0	Tb927.11.14730	metalloprotease, putative,cell division protein FtsH homologue, putative		1	0	1	1	1	1	1	1	1	yes
protein transport, folding, processing and degradation	0	Tb927.4.3300	mitochondrial ATP-dependent zinc metallopeptidase, putative,metallo-peptidase, Clan MA(E) Family M41		1	0	1	1	0	1	1	1	0	yes
protein transport, folding, processing and degradation	0	Tb927.10.7620	mitochondrial ATP-dependent zinc metallopeptidase, putative,metallo-peptidase, Clan MA(E) Family M41		1	0	1	1	0	0	1	1	0	yes
protein transport, folding, processing and degradation	0	Tb927.11.13290	mitochondrial import inner membrane translocase subunit tim17 (Tim17)		1	0	1	1	1	0	1	1	0	yes
protein transport, folding, processing and degradation	0	Tb927.10.4590	mitochondrial inner membrane signal peptidase, putative,serine peptidase clan SF, family S26B, putative		1	0	0	0	0	0	0	0	0	no
protein transport, folding, processing and degradation	0	Tb927.10.9820	mitochondrial intermediate peptidase, putative,metallo-peptidase, Clan MA(E) Family M3		1	0	1	1	1	1	1	1	1	yes
protein transport, folding, processing and degradation	0	Tb927.2.4110	mitochondrial processing peptidase alpha subunit, putative,metallo-peptidase, Clan ME, Family M16		1	1	1	1	1	0	1	1	1	yes
protein transport, folding, processing and degradation	0	Tb927.9.4520	mitochondrial processing peptide beta subunit, putative,metallo-peptidase, Clan ME, Family M16		1	0	1	1	0	0	1	1	0	yes
protein transport, folding, processing and degradation	0	Tb927.7.4940	oligopeptidase B protein, putative,serine peptidase, clan SC, family S9A-like protein		1	0	1	1	0	1	0	1	0	yes
protein transport, folding, processing and degradation	0	Tb927.11.12850	oligopeptidase b,serine peptidase, clan SC, family S9A-like protein (OPB)		1	1	1	1	0	1	1	1	1	yes
protein transport, folding, processing and degradation	K07151	Tb927.5.900	oligosaccharyl transferase subunit, putative		1	1	0	1	1	1	1	1	1	yes
protein transport, folding, processing and degradation	0	Tb927.7.3470	p22 protein precursor, putative		1	0	1	1	1	1	1	0	0	yes
protein transport, folding, processing and degradation	0	Tb927.9.8210	Peptide deformylase 2		1	0	1	1	0	1	0	1	0	yes
protein transport, folding, processing and degradation	0	Tb927.8.1860	pitrilysin-like metalloprotease,metallo-peptidase, Clan ME, Family M16C		1	0	1	1	1	1	1	1	1	yes
protein transport, folding, processing and degradation	K10956	Tb927.11.6230	pretranslocation protein, alpha subunit, putative,SEC61-like (pretranslocation process) protein, putative		1	1	0	1	1	1	1	1	1	yes
protein transport, folding, processing and degradation	0	Tb927.8.4810	prohibitin 1 (PHB1)		1	0	1	1	1	0	1	1	1	yes
protein transport, folding, processing and degradation	0	Tb927.10.4310	prohibitin 2, putative (PHB2)		1	0	1	1	1	0	1	1	1	yes
protein transport, folding, processing and degradation	0	Tb10.v4.0045	prohibitin, putative,chrX additional, unordered contigs		1	0	1	0	1	0	0	0	1	yes
protein transport, folding, processing and degradation	0	Tb927.10.8020	prolyl oligopeptidase, putative,serine peptidase clan SC, family S9A, putative (POP)		1	1	1	1	1	0	1	1	1	yes
protein transport, folding, processing and degradation	K02725	Tb927.10.6030	proteasome alpha 1 subunit, putative,20S proteasome subunit alpha-6, (putative) (TbPSA6)		1	0	0	1	0	1	1	0	1	yes
protein transport, folding, processing and degradation	K09584	Tb927.7.1300	protein disulfide isomerase, putative		1	1	0	1	1	1	1	1	1	yes
protein transport, folding, processing and degradation	K09584	Tb927.7.5790	protein disulfide isomerase, putative		1	1	0	1	1	0	1	1	1	yes
protein transport, folding, processing and degradation	K09580	Tb927.10.8230	protein disulfide isomerase,bloodstream- specific protein 2 precursor		1	1	0	1	1	0	1	1	1	yes
protein transport, folding, processing and degradation	K08288	Tb927.7.940	protein kinase C substrate protein, heavy chain, putative,glucosidase II beta subunit, putative		1	1	0	1	1	1	1	1	0	yes
protein transport, folding, processing and degradation	0	Tb927.3.2150	protein phosphatase 2C, putative		1	1	1	1	0	1	1	0	1	yes
protein transport, folding, processing and degradation	0	Tb927.4.3680	protein phosphatase 2C, putative		1	0	1	1	1	0	0	1	0	yes
protein transport, folding, processing and degradation	0	Tb927.11.1780	protein phosphatase 2C, putative		1	0	1	0	0	0	0	0	0	no
protein transport, folding, processing and degradation	K07342	Tb927.3.960	protein transport protein Sec61 gamma subunit, putative		0	1	0	1	1	1	1	1	0	yes
protein transport, folding, processing and degradation	0	Tb927.9.8260	rhomboid-like protein,serine peptidase, Clan S- , family S54, putative		1	0	1	1	1	0	1	1	0	yes
protein transport, folding, processing and degradation	K13289	Tb927.10.1050	serine carboxypeptidase III precursor, putative,serine peptidase, Clan SC, Family S10 (CBP1)		1	1	0	0	1	0	1	0	1	yes
protein transport, folding, processing and degradation	0	Tb927.2.4830	TFIIF-stimulated CTD phosphatase, putative		1	0	1	1	1	0	1	1	0	yes
protein transport, folding, processing and degradation	0	Tb927.7.3750	TFIIF-stimulated CTD phosphatase, putative		1	0	1	1	1	0	1	1	0	yes
protein transport, folding, processing and degradation	0	Tb927.7.190	thimet oligopeptidase A, putative,metallo- peptidase, Clan MA(E) Family M3, putative (OPA)		1	1	1	1	0	1	1	1	1	yes
protein transport, folding, processing and degradation	K09584	Tb927.4.2450	thioredoxin, putative		1	1	0	1	0	0	1	1	1	yes
protein transport, folding, processing and degradation	0	Tb927.3.4380	Tob55, putative		1	0	1	0	0	0	1	1	0	yes
protein transport, folding, processing and degradation	0	Tb927.11.12240	ubiquitin carboxyl-terminal hydrolase, putative,cysteine peptidase, Clan CA, family C19, putative		1	1	1	1	0	1	0	1	0	yes
protein transport, folding, processing and degradation	K03178	Tb927.9.12650	ubiquitin-activating enzyme e1, putative (UBA2)		1	0	0	1	0	1	1	1	1	yes
protein transport, folding, processing and degradation	K10592	Tb927.8.1590	ubiquitin-protein ligase, putative (upl3)		1	0	0	1	0	0	1	1	1	yes
protein transport, folding, processing and degradation	K11718	Tb927.3.4630	UDP-glucose:glycoprotein glucosyltransferase, putative		1	1	0	1	0	1	1	1	1	yes
protein transport, folding, processing and degradation	K13525	Tb927.10.13510	zinc metallopeptidase, putative		1	1	1	1	0	0	1	1	1	yes
protein transport, folding, processing and degradation	0	Tb927.5.2380	hydrolase, alpha/beta fold family, putative		1	1	0	1	1	0	1	1	1	yes
protein transport, folding, processing and degradation	0	Tb927.5.960	hypothetical protein, conserved		1	1	0	1	1	1	1	1	1	yes
protein transport, folding, processing and degradation	0	Tb927.7.990	chaperone protein DNAj, putative		1	1	0	1	1	1	1	1	0	yes
reaction to oxidative and toxic stress	0	Tb927.10.2230	adrenodoxin reductase, putative,ferredoxin NADP reductase-like protein, homology to GOGAT		1	0	1	0	1	0	0	0	0	yes
reaction to oxidative and toxic stress	0	Tb927.1.1770	glutaredoxin, putative		0	1	1	0	1	1	1	0	0	yes
reaction to oxidative and toxic stress	0	Tb927.4.1670	hypothetical protein, conserved		1	1	1	1	0	1	1	0	0	yes
reaction to oxidative and toxic stress	K04564	Tb927.11.15020	iron superoxide dismutase (TbSODB)		1	1	0	1	1	1	1	1	1	yes
reaction to oxidative and toxic stress	0	Tb927.10.10420	monothiol glutaredoxin, putative		1	0	1	1	0	0	1	1	0	yes
reaction to oxidative and toxic stress	K10133	Tb927.3.4990	oxidoreductase, putative		1	1	1	1	0	0	1	1	0	yes
reaction to oxidative and toxic stress	K11186	Tb927.8.1990	peroxidoxin (TRYP2)		1	0	1	1	1	0	1	1	1	yes
reaction to oxidative and toxic stress	K04564	Tb927.6.4030	superoxide dismutase, putative		1	0	1	0	0	0	0	0	0	no
reaction to oxidative and toxic stress	0	Tb927.9.3370	thioredoxin (trx)		1	1	1	1	1	1	1	0	0	yes
reaction to oxidative and toxic stress	K04283	Tb927.10.10390	trypanothione reductase		1	1	1	1	1	1	1	1	1	yes
reaction to oxidative and toxic stress	K11185	Tb927.9.5750	unspecified product (TRYP1)		1	1	0	1	1	1	1	0	1	yes
regulation and signal transduction	K00021	Tb927.6.4540	3-hydroxy-3-methylglutaryl-CoA reductase, putative		1	0	1	1	1	0	1	1	0	yes
regulation and signal transduction	K04344	Tb927.10.2880	calcium channel protein, putative		1	1	0	1	0	1	1	1	1	yes
regulation and signal transduction	K08960	Tb927.5.800	casein kinase I, isoform 2 (CK1.2)		1	1	0	1	1	0	1	1	1	yes
regulation and signal transduction	K04563	Tb927.10.1070	cell division protein kinase 2 homolog 1,cdc2- like protein kinase (CRK1)		1	1	0	1	1	0	1	1	0	yes
regulation and signal transduction	K04512	Tb927.11.5740	formin, putative,formin-like protein		1	0	1	0	1	0	0	0	0	yes
regulation and signal transduction	0	Tb927.11.5820	hypothetical protein, conserved		1	0	1	1	1	1	1	1	0	yes
regulation and signal transduction	0	Tb927.7.4310	hypothetical protein, conserved		1	1	1	1	0	1	0	1	0	yes
regulation and signal transduction	K08869	Tb927.5.3420	hypothetical protein, conserved		1	0	1	0	0	1	1	0	0	yes
regulation and signal transduction	K08869	Tb927.8.4000	hypothetical protein, conserved		1	0	1	0	1	0	0	0	0	yes
regulation and signal transduction	K04958	Tb927.8.2770	insulin receptor,Ryanodine receptor		1	1	0	1	1	0	1	1	1	yes
regulation and signal transduction	K17388	Tb927.10.4940	Nuclear Dbf2-related kinase (PK50)		1	0	0	1	1	0	1	1	0	yes
regulation and signal transduction	K07203	Tb927.4.420	phosphatidylinositol 3-kinase (tor2) (TOR2)		1	0	0	0	0	0	0	1	0	yes
regulation and signal transduction	K05857	Tb927.11.5970	phosphoinositide-specific phospholipase C, putative		0	1	0	1	0	0	1	1	0	yes
regulation and signal transduction	0	Tb927.10.5820	predicted RanGDP binding protein		1	0	0	1	1	1	0	0	0	yes
regulation and signal transduction	K04460	Tb927.1.4050	protein phosphatase with EF-Hand domains (PPEF),ser/thr protein phosphatase, putative		1	1	0	1	0	0	1	1	1	yes
regulation and signal transduction	0	Tb927.11.13750	small GTPase, putative,ras-related rab-4 (RAB4)		1	0	0	1	1	0	1	1	1	yes
ribosome, aminoacyl-tRNA biosynthesis and translation	0	Tb927.10.13300	30S ribosomal protein S8, putative		1	0	1	1	0	0	1	1	0	yes
ribosome, aminoacyl-tRNA biosynthesis and translation	K02871	Tb927.4.1070	50S ribosomal protein L13, putative		1	0	1	0	0	0	0	0	0	no
ribosome, aminoacyl-tRNA biosynthesis and translation	K02874	Tb927.4.930	50S ribosomal protein L14, putative		0	1	1	1	0	1	0	0	0	yes
ribosome, aminoacyl-tRNA biosynthesis and translation	0	Tb927.7.3960	50S ribosomal protein L16, putative		1	0	1	0	1	0	0	1	0	yes
ribosome, aminoacyl-tRNA biosynthesis and translation	K02879	Tb927.8.5860	50S ribosomal protein L17, putative		1	0	1	1	0	0	0	0	0	yes
ribosome, aminoacyl-tRNA biosynthesis and translation	K02886	Tb927.5.3360	50S ribosomal protein L2, putative		1	0	1	1	0	0	0	0	0	yes
ribosome, aminoacyl-tRNA biosynthesis and translation	K02942	Tb927.10.3370	60S acidic ribosomal protein P2, putative		0	1	0	1	0	1	1	0	1	yes
ribosome, aminoacyl-tRNA biosynthesis and translation	0	Tb927.5.3390	ADG1, pseudogene		0	1	1	1	1	0	1	1	0	yes
ribosome, aminoacyl-tRNA biosynthesis and translation	K01872	Tb927.6.700	alanyl-tRNA synthetase, putative		1	0	0	1	1	0	1	1	1	yes
ribosome, aminoacyl-tRNA biosynthesis and translation	K01893	Tb927.4.2310	asparaginyl-tRNA synthetase, putative		1	0	0	1	1	0	1	1	1	yes
ribosome, aminoacyl-tRNA biosynthesis and translation	K01876	Tb927.10.1260	aspartyl-tRNA synthetase, putative		1	0	1	1	0	1	0	1	0	yes
ribosome, aminoacyl-tRNA biosynthesis and translation	0	Tb927.4.2720	ATP dependent DEAD-box helicase (RH)		1	0	1	0	0	0	0	0	0	no
ribosome, aminoacyl-tRNA biosynthesis and translation	K01881	Tb927.10.12890	bifunctional aminoacyl-tRNA synthetase, putative		1	0	1	1	0	0	1	1	1	yes
ribosome, aminoacyl-tRNA biosynthesis and translation	K03097	Tb927.2.2430	casein kinase II, alpha chain (CK2A2)		1	1	0	1	1	0	1	1	0	yes
ribosome, aminoacyl-tRNA biosynthesis and translation	0	Tb927.7.3430	cyclophilin-type peptidyl-prolyl cis-trans isomerase, putative (PPIase)		1	1	1	1	0	0	1	1	1	yes
ribosome, aminoacyl-tRNA biosynthesis and translation	0	Tb927.11.8980	elongation factor G2-like protein		1	0	1	0	0	0	0	0	0	no
ribosome, aminoacyl-tRNA biosynthesis and translation	0	Tb927.3.3630	elongation factor ts, putative (EF-TS)		1	0	1	1	0	0	1	1	1	yes
ribosome, aminoacyl-tRNA biosynthesis and translation	0	Tb927.10.13360	elongation factor Tu, putative		1	1	1	1	1	0	1	1	1	yes
ribosome, aminoacyl-tRNA biosynthesis and translation	0	Tb927.11.190	elongation factor, putative		1	1	1	1	1	0	1	1	1	yes
ribosome, aminoacyl-tRNA biosynthesis and translation	0	Tb927.2.4240	GTP binding protein, putative		1	1	1	1	0	0	1	1	1	yes
ribosome, aminoacyl-tRNA biosynthesis and translation	0	Tb927.9.9150	GTP-binding protein, putative		1	1	1	0	0	0	0	0	0	no
ribosome, aminoacyl-tRNA biosynthesis and translation	0	Tb927.10.2960	GTP-binding protein, putative,elongation factor, putative		1	0	1	0	0	1	0	0	0	yes
ribosome, aminoacyl-tRNA biosynthesis and translation	K01892	Tb927.6.2060	histidyl-tRNA synthetase		1	0	0	1	1	0	1	1	1	yes
ribosome, aminoacyl-tRNA biosynthesis and translation	0	Tb927.10.810	hypothetical protein, conserved		1	0	0	1	1	1	1	1	1	yes
ribosome, aminoacyl-tRNA biosynthesis and translation	K14572	Tb927.1.880	hypothetical protein, conserved		1	1	0	1	1	0	1	1	1	yes
ribosome, aminoacyl-tRNA biosynthesis and translation	0	Tb927.5.2070	hypothetical protein, conserved		1	0	1	1	1	1	0	1	0	yes
ribosome, aminoacyl-tRNA biosynthesis and translation	0	Tb927.7.3050	hypothetical protein, conserved		1	0	1	1	1	1	0	1	0	yes
ribosome, aminoacyl-tRNA biosynthesis and translation	0	Tb927.11.4650	hypothetical protein, conserved		1	0	1	1	1	1	0	1	0	yes
ribosome, aminoacyl-tRNA biosynthesis and translation	0	Tb927.10.600	hypothetical protein, conserved		1	1	1	1	0	0	1	1	1	yes
ribosome, aminoacyl-tRNA biosynthesis and translation	0	Tb927.2.4400	hypothetical protein, conserved		1	0	1	1	0	0	1	1	1	yes
ribosome, aminoacyl-tRNA biosynthesis and translation	0	Tb927.8.5200	hypothetical protein, conserved		1	0	1	1	0	0	1	1	1	yes
ribosome, aminoacyl-tRNA biosynthesis and translation	0	Tb927.11.10570	hypothetical protein, conserved		1	0	1	1	0	1	1	1	0	yes
ribosome, aminoacyl-tRNA biosynthesis and translation	0	Tb927.3.820	hypothetical protein, conserved		1	0	1	1	0	1	1	1	0	yes
ribosome, aminoacyl-tRNA biosynthesis and translation	0	Tb927.5.1510	hypothetical protein, conserved		1	0	1	1	0	1	1	1	0	yes
ribosome, aminoacyl-tRNA biosynthesis and translation	0	Tb927.11.6000	hypothetical protein, conserved		1	0	1	1	0	1	1	1	0	yes
ribosome, aminoacyl-tRNA biosynthesis and translation	0	Tb927.9.14050	hypothetical protein, conserved		1	0	1	1	1	1	0	0	0	yes
ribosome, aminoacyl-tRNA biosynthesis and translation	0	Tb927.6.4080	hypothetical protein, conserved		1	0	1	1	1	0	0	1	0	yes
ribosome, aminoacyl-tRNA biosynthesis and translation	0	Tb927.9.13780	hypothetical protein, conserved		1	0	1	0	1	1	0	1	0	yes
ribosome, aminoacyl-tRNA biosynthesis and translation	0	Tb927.5.3410	hypothetical protein, conserved		1	0	1	1	0	0	1	0	1	yes
ribosome, aminoacyl-tRNA biosynthesis and translation	0	Tb927.8.1880	hypothetical protein, conserved		1	0	1	0	0	1	1	0	1	yes
ribosome, aminoacyl-tRNA biosynthesis and translation	0	Tb927.11.870	hypothetical protein, conserved		1	0	1	1	0	1	1	0	0	yes
ribosome, aminoacyl-tRNA biosynthesis and translation	0	Tb927.5.3110	hypothetical protein, conserved		1	0	1	1	0	1	1	0	0	yes
ribosome, aminoacyl-tRNA biosynthesis and translation	0	Tb927.3.1710	hypothetical protein, conserved		1	0	1	1	0	1	1	0	0	yes
ribosome, aminoacyl-tRNA biosynthesis and translation	0	Tb927.4.3690	hypothetical protein, conserved		1	0	1	1	0	1	1	0	0	yes
ribosome, aminoacyl-tRNA biosynthesis and translation	0	Tb927.11.10150	hypothetical protein, conserved		1	0	1	1	0	0	0	1	1	yes
ribosome, aminoacyl-tRNA biosynthesis and translation	0	Tb927.6.3930	hypothetical protein, conserved		1	0	1	1	0	0	1	1	0	yes
ribosome, aminoacyl-tRNA biosynthesis and translation	0	Tb927.8.5280	hypothetical protein, conserved		1	0	1	1	0	0	1	1	0	yes
ribosome, aminoacyl-tRNA biosynthesis and translation	0	Tb927.11.11630	hypothetical protein, conserved		1	0	1	1	0	0	1	1	0	yes
ribosome, aminoacyl-tRNA biosynthesis and translation	0	Tb927.11.14980	hypothetical protein, conserved		1	0	1	1	0	0	1	1	0	yes
ribosome, aminoacyl-tRNA biosynthesis and translation	0	Tb927.9.6510	hypothetical protein, conserved		1	0	1	1	0	1	0	1	0	yes
ribosome, aminoacyl-tRNA biosynthesis and translation	0	Tb927.11.1630	hypothetical protein, conserved		1	0	1	1	0	1	0	1	0	yes
ribosome, aminoacyl-tRNA biosynthesis and translation	0	Tb927.5.4040	hypothetical protein, conserved		1	0	1	1	0	1	0	1	0	yes
ribosome, aminoacyl-tRNA biosynthesis and translation	0	Tb927.7.3240	hypothetical protein, conserved		1	0	1	1	0	1	0	1	0	yes
ribosome, aminoacyl-tRNA biosynthesis and translation	0	Tb927.6.4200	hypothetical protein, conserved		1	0	1	1	0	1	0	1	0	yes
ribosome, aminoacyl-tRNA biosynthesis and translation	0	Tb927.3.5240	hypothetical protein, conserved		1	0	1	1	0	1	0	1	0	yes
ribosome, aminoacyl-tRNA biosynthesis and translation	0	Tb927.5.3640	hypothetical protein, conserved		1	0	1	1	0	1	0	1	0	yes
ribosome, aminoacyl-tRNA biosynthesis and translation	0	Tb927.4.4600	hypothetical protein, conserved		1	0	1	1	0	1	0	1	0	yes
ribosome, aminoacyl-tRNA biosynthesis and translation	0	Tb927.9.8290	hypothetical protein, conserved		1	0	1	1	0	0	1	1	0	yes
ribosome, aminoacyl-tRNA biosynthesis and translation	0	Tb927.10.3580	hypothetical protein, conserved		1	1	1	0	0	1	1	1	0	yes
ribosome, aminoacyl-tRNA biosynthesis and translation	0	Tb927.11.11470	hypothetical protein, conserved		1	0	1	0	0	1	1	1	0	yes
ribosome, aminoacyl-tRNA biosynthesis and translation	0	Tb927.6.4930	hypothetical protein, conserved		1	0	1	0	0	1	1	1	0	yes
ribosome, aminoacyl-tRNA biosynthesis and translation	K17428	Tb927.9.7170	hypothetical protein, conserved		1	0	1	1	0	1	1	0	0	yes
ribosome, aminoacyl-tRNA biosynthesis and translation	K02888	Tb927.7.4140	hypothetical protein, conserved		1	0	1	1	0	0	0	1	1	yes
ribosome, aminoacyl-tRNA biosynthesis and translation	K02876	Tb927.5.3980	hypothetical protein, conserved		1	0	1	1	0	0	1	1	0	yes
ribosome, aminoacyl-tRNA biosynthesis and translation	0	Tb927.6.3600	hypothetical protein, conserved		1	0	1	0	1	0	0	1	0	yes
ribosome, aminoacyl-tRNA biosynthesis and translation	0	Tb927.7.2990	hypothetical protein, conserved		1	0	1	1	0	0	1	0	0	yes
ribosome, aminoacyl-tRNA biosynthesis and translation	0	Tb927.7.6800	hypothetical protein, conserved		1	0	1	1	0	0	1	0	0	yes
ribosome, aminoacyl-tRNA biosynthesis and translation	0	Tb927.7.4710	hypothetical protein, conserved		1	0	1	1	0	0	1	0	0	yes
ribosome, aminoacyl-tRNA biosynthesis and translation	0	Tb927.10.10400	hypothetical protein, conserved		1	0	1	1	0	0	1	0	0	yes
ribosome, aminoacyl-tRNA biosynthesis and translation	0	Tb927.9.11880	hypothetical protein, conserved		1	0	1	1	0	1	0	0	0	yes
ribosome, aminoacyl-tRNA biosynthesis and translation	0	Tb927.11.8040	hypothetical protein, conserved		1	0	1	1	0	1	0	0	0	yes
ribosome, aminoacyl-tRNA biosynthesis and translation	0	Tb927.10.1870	hypothetical protein, conserved		1	0	1	1	0	1	0	0	0	yes
ribosome, aminoacyl-tRNA biosynthesis and translation	0	Tb927.10.11350	hypothetical protein, conserved		1	0	1	1	0	1	0	0	0	yes
ribosome, aminoacyl-tRNA biosynthesis and translation	0	Tb927.6.1440	hypothetical protein, conserved		1	0	0	1	0	0	1	0	0	yes
ribosome, aminoacyl-tRNA biosynthesis and translation	0	Tb927.10.7380	hypothetical protein, conserved		1	0	1	1	0	0	0	1	0	yes
ribosome, aminoacyl-tRNA biosynthesis and translation	0	Tb927.8.3300	hypothetical protein, conserved		1	0	1	1	0	0	0	1	0	yes
ribosome, aminoacyl-tRNA biosynthesis and translation	0	Tb927.7.7010	hypothetical protein, conserved		1	0	1	1	0	0	0	1	0	yes
ribosome, aminoacyl-tRNA biosynthesis and translation	0	Tb927.11.5880	hypothetical protein, conserved		1	0	1	0	0	0	1	1	0	yes
ribosome, aminoacyl-tRNA biosynthesis and translation	0	Tb927.1.1200	hypothetical protein, conserved		1	0	1	0	0	0	1	1	0	yes
ribosome, aminoacyl-tRNA biosynthesis and translation	0	Tb927.10.11050	hypothetical protein, conserved		1	0	1	0	0	0	1	1	0	yes
ribosome, aminoacyl-tRNA biosynthesis and translation	0	Tb927.11.3640	hypothetical protein, conserved		1	0	1	0	0	0	1	1	0	yes
ribosome, aminoacyl-tRNA biosynthesis and translation	0	Tb927.9.3640	hypothetical protein, conserved		1	0	1	0	0	0	1	1	0	yes
ribosome, aminoacyl-tRNA biosynthesis and translation	0	Tb927.11.16420	hypothetical protein, conserved		1	0	1	0	0	0	1	1	0	yes
ribosome, aminoacyl-tRNA biosynthesis and translation	0	Tb927.10.3250	hypothetical protein, conserved		1	0	1	0	0	0	1	1	0	yes
ribosome, aminoacyl-tRNA biosynthesis and translation	0	Tb927.6.2080	hypothetical protein, conserved		1	0	1	0	0	1	0	1	0	yes
ribosome, aminoacyl-tRNA biosynthesis and translation	0	Tb927.11.10170	hypothetical protein, conserved		1	0	1	0	0	1	0	1	0	yes
ribosome, aminoacyl-tRNA biosynthesis and translation	0	Tb927.1.2990	hypothetical protein, conserved		1	0	1	0	1	0	0	0	0	yes
ribosome, aminoacyl-tRNA biosynthesis and translation	0	Tb927.10.6300	hypothetical protein, conserved		1	0	1	1	0	0	0	0	0	yes
ribosome, aminoacyl-tRNA biosynthesis and translation	0	Tb927.10.12050	hypothetical protein, conserved		1	0	1	1	0	0	0	0	0	yes
ribosome, aminoacyl-tRNA biosynthesis and translation	0	Tb927.7.2760	hypothetical protein, conserved		1	0	1	1	0	0	0	0	0	yes
ribosome, aminoacyl-tRNA biosynthesis and translation	0	Tb927.7.3460	hypothetical protein, conserved		1	0	1	1	0	0	0	0	0	yes
ribosome, aminoacyl-tRNA biosynthesis and translation	0	Tb927.5.1790	hypothetical protein, conserved		1	0	1	1	0	0	0	0	0	yes
ribosome, aminoacyl-tRNA biosynthesis and translation	0	Tb927.8.3110	hypothetical protein, conserved		1	0	1	1	0	0	0	0	0	yes
ribosome, aminoacyl-tRNA biosynthesis and translation	0	Tb927.9.11120	hypothetical protein, conserved		1	0	1	1	0	0	0	0	0	yes
ribosome, aminoacyl-tRNA biosynthesis and translation	0	Tb927.8.4550	hypothetical protein, conserved		1	0	1	1	0	0	0	0	0	yes
ribosome, aminoacyl-tRNA biosynthesis and translation	0	Tb927.3.2130	hypothetical protein, conserved		1	0	1	1	0	0	0	0	0	yes
ribosome, aminoacyl-tRNA biosynthesis and translation	0	Tb927.5.4120	hypothetical protein, conserved		1	0	1	0	0	0	1	0	0	yes
ribosome, aminoacyl-tRNA biosynthesis and translation	0	Tb927.6.4560	hypothetical protein, conserved		1	0	1	0	0	0	1	0	0	yes
ribosome, aminoacyl-tRNA biosynthesis and translation	0	Tb927.10.11260	hypothetical protein, conserved		1	0	1	0	0	1	0	0	0	yes
ribosome, aminoacyl-tRNA biosynthesis and translation	0	Tb927.8.1430	hypothetical protein, conserved		1	0	1	0	0	1	0	0	0	yes
ribosome, aminoacyl-tRNA biosynthesis and translation	0	Tb927.11.15500	hypothetical protein, conserved		1	0	0	1	0	0	0	0	0	yes
ribosome, aminoacyl-tRNA biosynthesis and translation	0	Tb927.11.5990	hypothetical protein, conserved		1	0	1	0	0	0	0	1	0	yes
ribosome, aminoacyl-tRNA biosynthesis and translation	0	Tb927.8.4860	hypothetical protein, conserved		1	0	1	0	0	0	0	1	0	yes
ribosome, aminoacyl-tRNA biosynthesis and translation	0	Tb927.11.10400	hypothetical protein, conserved		1	0	1	0	0	0	0	1	0	yes
ribosome, aminoacyl-tRNA biosynthesis and translation	0	Tb927.11.10080	hypothetical protein, conserved		1	0	1	0	0	0	0	1	0	yes
ribosome, aminoacyl-tRNA biosynthesis and translation	0	Tb927.7.3510	hypothetical protein, conserved		1	0	1	0	0	0	0	1	0	yes
ribosome, aminoacyl-tRNA biosynthesis and translation	0	Tb927.11.480	hypothetical protein, conserved		1	0	1	0	0	0	0	1	0	yes
ribosome, aminoacyl-tRNA biosynthesis and translation	K02902	Tb927.6.4040	hypothetical protein, conserved		1	0	1	0	0	0	1	0	0	yes
ribosome, aminoacyl-tRNA biosynthesis and translation	0	Tb927.11.9830	hypothetical protein, conserved		1	0	1	0	0	0	0	0	0	no
ribosome, aminoacyl-tRNA biosynthesis and translation	0	Tb927.11.13890	hypothetical protein, conserved		1	0	1	0	0	0	0	0	0	no
ribosome, aminoacyl-tRNA biosynthesis and translation	0	Tb927.6.2180	hypothetical protein, conserved		1	0	1	0	0	0	0	0	0	no
ribosome, aminoacyl-tRNA biosynthesis and translation	0	Tb927.11.11870	hypothetical protein, conserved		1	0	1	0	0	0	0	0	0	no
ribosome, aminoacyl-tRNA biosynthesis and translation	0	Tb927.11.7790	hypothetical protein, conserved		1	0	1	0	0	0	0	0	0	no
ribosome, aminoacyl-tRNA biosynthesis and translation	0	Tb927.3.2260	hypothetical protein, conserved		1	0	1	0	0	0	0	0	0	no
ribosome, aminoacyl-tRNA biosynthesis and translation	0	Tb927.7.2620	hypothetical protein, conserved		1	0	1	0	0	0	0	0	0	no
ribosome, aminoacyl-tRNA biosynthesis and translation	0	Tb927.8.3170	hypothetical protein, conserved		1	0	1	0	0	0	0	0	0	no
ribosome, aminoacyl-tRNA biosynthesis and translation	0	Tb927.6.1250	hypothetical protein, conserved		1	0	1	0	0	0	0	0	0	no
ribosome, aminoacyl-tRNA biosynthesis and translation	0	Tb927.10.13200	hypothetical protein, conserved		1	0	1	0	0	0	0	0	0	no
ribosome, aminoacyl-tRNA biosynthesis and translation	0	Tb927.10.11820	hypothetical protein, conserved		1	0	1	0	0	0	0	0	0	no
ribosome, aminoacyl-tRNA biosynthesis and translation	0	Tb927.10.2800	hypothetical protein, conserved		1	0	1	0	0	0	0	0	0	no
ribosome, aminoacyl-tRNA biosynthesis and translation	0	Tb927.3.770	hypothetical protein, conserved		1	0	1	0	0	0	0	0	0	no
ribosome, aminoacyl-tRNA biosynthesis and translation	0	Tb927.1.1160	hypothetical protein, conserved		1	0	1	0	0	0	0	0	0	no
ribosome, aminoacyl-tRNA biosynthesis and translation	0	Tb927.4.1810	hypothetical protein, conserved		1	0	1	0	0	0	0	0	0	no
ribosome, aminoacyl-tRNA biosynthesis and translation	0	Tb927.5.3870	hypothetical protein, conserved		1	0	1	0	0	0	0	0	0	no
ribosome, aminoacyl-tRNA biosynthesis and translation	0	Tb927.11.5530	hypothetical protein, conserved		1	0	1	0	0	0	0	0	0	no
ribosome, aminoacyl-tRNA biosynthesis and translation	0	Tb927.3.4550	hypothetical protein, conserved		1	0	0	0	0	0	0	0	0	no
ribosome, aminoacyl-tRNA biosynthesis and translation	0	Tb927.10.13820	hypothetical protein, conserved		1	0	0	0	0	0	0	0	0	no
ribosome, aminoacyl-tRNA biosynthesis and translation	0	Tb927.6.4580	hypothetical protein, conserved		1	0	0	0	0	0	0	0	0	no
ribosome, aminoacyl-tRNA biosynthesis and translation	0	Tb927.10.16090	hypothetical protein, conserved		1	0	0	0	0	0	0	0	0	no
ribosome, aminoacyl-tRNA biosynthesis and translation	0	Tb927.11.10050	hypothetical protein, conserved		1	0	0	0	0	0	0	0	0	no
ribosome, aminoacyl-tRNA biosynthesis and translation	0	Tb927.4.4610	hypothetical protein, conserved		1	0	0	0	0	0	0	0	0	no
ribosome, aminoacyl-tRNA biosynthesis and translation	0	Tb927.6.2480	chaperone protein DNAj, putative		1	0	0	0	0	0	0	0	0	no
ribosome, aminoacyl-tRNA biosynthesis and translation	K01870	Tb927.10.9190	isoleucyl-tRNA synthetase, putative (IleRS)		1	0	1	1	1	0	1	1	1	yes
ribosome, aminoacyl-tRNA biosynthesis and translation	K01869	Tb927.11.3730	leucyl-tRNA synthetase, putative (LeuRS)		1	1	1	1	0	1	1	1	1	yes
ribosome, aminoacyl-tRNA biosynthesis and translation	K04567	Tb927.6.1510	lysyl-tRNA synthetase, putative		1	0	1	0	0	0	0	0	0	no
ribosome, aminoacyl-tRNA biosynthesis and translation	0	Tb927.10.5010	Mitochondrial elongation factor G, putative		1	0	1	1	1	0	1	1	1	yes
ribosome, aminoacyl-tRNA biosynthesis and translation	K01890	Tb927.11.2360	phenylalanyl-tRNA synthetase (beta subunit), putative		1	1	1	1	0	1	1	1	1	yes
ribosome, aminoacyl-tRNA biosynthesis and translation	K01889	Tb927.11.14120	phenylalanyl-tRNA synthetase alpha chain, putative		1	1	1	1	0	1	1	1	1	yes
ribosome, aminoacyl-tRNA biosynthesis and translation	0	Tb927.9.3350	pseudouridylate synthase, putative		1	0	1	0	0	0	0	0	0	no
ribosome, aminoacyl-tRNA biosynthesis and translation	0	Tb927.7.1640	ras-like small GTPase, putative (TbEAR)		1	0	1	0	0	0	0	0	0	no
ribosome, aminoacyl-tRNA biosynthesis and translation	K02867	Tb927.2.4890	ribosomal protein L11, putative		1	0	1	0	0	0	1	0	0	yes
ribosome, aminoacyl-tRNA biosynthesis and translation	K02867	Tb927.2.4740	ribosomal protein L11, putative		1	0	1	0	0	0	1	0	0	yes
ribosome, aminoacyl-tRNA biosynthesis and translation	K02906	Tb927.3.5610	ribosomal protein L3 mitochondrial, putative		1	0	1	1	0	0	0	0	0	yes
ribosome, aminoacyl-tRNA biosynthesis and translation	K02993	Tb927.9.3990	ribosomal protein S7, putative		1	1	0	1	1	0	1	1	1	yes
ribosome, aminoacyl-tRNA biosynthesis and translation	K01875	Tb927.11.7170	seryl-tRNA synthetase		1	0	1	1	1	0	1	1	1	yes
ribosome, aminoacyl-tRNA biosynthesis and translation	0	Tb927.7.3280	translation initiation factor IF-2, putative		1	1	1	1	1	0	0	1	0	yes
ribosome, aminoacyl-tRNA biosynthesis and translation	0	Tb927.5.440	trans-sialidase, putative		1	1	1	1	0	0	1	1	1	yes
ribosome, aminoacyl-tRNA biosynthesis and translation	0	Tb927.6.3510	tRNA modification enzyme, putative		1	1	1	0	0	0	0	0	0	no
ribosome, aminoacyl-tRNA biosynthesis and translation	K06178	Tb927.10.6090	tRNA pseudouridine synthase A, putative		1	0	1	0	0	0	0	0	0	no
ribosome, aminoacyl-tRNA biosynthesis and translation	0	Tb927.10.15650	tRNA pseudouridine synthase A-like protein		1	0	1	0	0	0	0	1	0	yes
ribosome, aminoacyl-tRNA biosynthesis and translation	K01867	Tb927.8.2240	Tryptophanyl-tRNA synthetase 2		1	0	1	0	0	0	0	0	0	no
ribosome, aminoacyl-tRNA biosynthesis and translation	0	Tb927.9.5280	unspecified product		1	1	1	1	0	1	1	1	0	yes
ribosome, aminoacyl-tRNA biosynthesis and translation	K02961	Tb927.9.11280	unspecified product		1	1	0	1	0	1	1	1	0	yes
ribosome, aminoacyl-tRNA biosynthesis and translation	0	Tb927.6.2290	hypothetical protein, conserved		1	0	0	0	0	0	0	0	0	no
ribosome, aminoacyl-tRNA biosynthesis and translation	0	Tb927.9.13010	hypothetical protein, conserved		1	0	0	0	0	0	0	0	0	no
ribosome, aminoacyl-tRNA biosynthesis and translation	0	Tb927.10.9860	Mitochondrial N(5)-glutamine methyltransferase MTQ1, putative		1	0	0	0	0	0	1	1	0	yes
ribosome, aminoacyl-tRNA biosynthesis and translation	0	Tb927.11.9310	tRNA pseudouridine synthase, putative		1	0	0	0	0	0	0	0	0	no
Transcription, RNA processing and degradation	K03257	Tb927.9.4680	ATP-dependent DEAD box helicase, putative		1	1	0	1	1	1	1	1	1	yes
transcription, RNA processing and degradation	K12823	Tb927.8.3830	ATP-dependent DEAD/H RNA helicase, putative,mitochondrial		1	0	1	0	0	0	0	0	0	no
transcription, RNA processing and degradation	K09567	Tb927.11.9450	cyclophilin type peptidyl-prolyl cis-trans isomerase, putative (PPIase)		1	1	1	1	1	1	1	0	0	yes
transcription, RNA processing and degradation	0	Tb927.2.3800	guide RNA associated protein, GAP1,MRB1-associated protein		1	0	1	1	1	0	1	1	1	yes
transcription, RNA processing and degradation	0	Tb927.7.2570	guide RNA associated protein, GAP2		1	0	1	1	1	0	1	1	1	yes
transcription, RNA processing and degradation	K04043	Tb927.6.3740	heat shock 70 kDa protein, mitochondrial precursor, putative		1	0	1	1	1	1	1	0	1	yes
transcription, RNA processing and degradation	K04043	Tb927.6.3750	heat shock 70 kDa protein, mitochondrial precursor, putative		1	0	1	0	1	1	1	0	1	yes
transcription, RNA processing and degradation	K04043	Tb927.6.3800	heat shock 70 kDa protein, mitochondrial precursor, putative		1	0	1	0	1	0	1	1	1	yes
transcription, RNA processing and degradation	K04043	Tb927.7.1030	heat shock 70 kDa protein, putative (HSP70)		1	1	1	0	0	0	0	1	0	yes
transcription, RNA processing and degradation	0	Tb927.1.1730	hypothetical protein, conserved		1	0	1	1	1	1	1	1	0	yes
transcription, RNA processing and degradation	0	Tb927.6.2140	hypothetical protein, conserved		1	0	1	1	1	0	1	1	0	yes
transcription, RNA processing and degradation	0	Tb927.11.6660	hypothetical protein, conserved		1	0	1	1	0	0	0	1	0	yes
transcription, RNA processing and degradation	0	Tb927.10.7910	hypothetical protein, conserved		1	0	1	0	0	0	1	1	0	yes
transcription, RNA processing and degradation	0	Tb927.9.7260	hypothetical protein, conserved		1	0	1	0	0	0	1	0	0	yes
transcription, RNA processing and degradation	0	Tb927.9.3670	hypothetical protein, conserved		1	0	1	0	0	0	0	0	0	no
Transcription, RNA processing and degradation	K04077	Tb927.10.6400	chaperonin HSP60, mitochondrial precursor (HSP60)		1	0	0	1	1	1	1	0	1	yes
transcription, RNA processing and degradation	K04077	Tb927.6.4090	chaperonin HSP60, mitochondrial precursor, putative (HSP60)		1	1	1	1	1	1	1	1	0	yes
transcription, RNA processing and degradation	K04077	Tb927.11.15040	chaperonin HSP60, mitochondrial precursor, putative,heat shock protein 60 (Cpn60)		1	0	1	1	1	0	1	1	0	yes
transcription, RNA processing and degradation	0	Tb927.11.7960	kinetoplast poly(A) polymerase 1		1	0	1	0	0	0	0	1	0	yes
transcription, RNA processing and degradation	0	Tb927.2.3180	kinetoplast polyadenylation/uridylation factor 1 (PPR1)		1	0	1	1	1	0	1	1	1	yes
transcription, RNA processing and degradation	0	Tb927.11.15850	kinteoplast poly(A) polymerase complex 1 subunit		1	0	1	1	0	0	0	1	0	yes
transcription, RNA processing and degradation	0	Tb927.11.1250	kinteoplast poly(A) polymerase complex 1 subunit,mitochondrial edited mRNA stability factor 1 subunit		1	0	1	1	0	1	1	1	1	yes
transcription, RNA processing and degradation	0	Tb927.11.2530	kinteoplast poly(A) polymerase complex 1 subunit,mitochondrial edited mRNA stability factor 1 subunit,mitochondrial RNA binding complex 1 subunit		1	0	1	1	0	1	0	0	0	yes
transcription, RNA processing and degradation	0	Tb927.9.4360	KREL1 (KREL1)		1	0	1	1	1	0	1	1	0	yes
transcription, RNA processing and degradation	0	Tb927.1.3030	KREL2 (KREL2)		1	0	1	1	0	0	1	1	0	yes
transcription, RNA processing and degradation	0	Tb927.10.8210	KREPA2 (KREPA2)		1	0	1	1	1	1	1	1	0	yes
transcription, RNA processing and degradation	0	Tb927.8.620	KREPA3,RNA-editing complex protein MP42 (KREPA3)		1	0	1	0	0	0	1	0	0	yes
transcription, RNA processing and degradation	0	Tb927.10.5110	KREPA4 (KREPA4)		1	0	1	0	0	0	0	0	0	no
transcription, RNA processing and degradation	0	Tb927.8.680	KREPA5 (KREPA5)		1	0	1	0	0	0	0	0	0	no
transcription, RNA processing and degradation	0	Tb927.10.5120	KREPA6 (KREPA6)		1	0	1	1	0	0	0	1	1	yes
transcription, RNA processing and degradation	0	Tb927.11.2990	KREPB4 (KREPB4)		1	0	1	0	0	0	0	1	0	yes
transcription, RNA processing and degradation	0	Tb927.11.940	KREPB5 (KREPB5)		1	0	1	0	0	0	1	0	0	yes
Transcription, RNA processing and degradation	0	Tb927.9.5630	KREPB7 (KREPB7)		1	0	0	0	0	0	0	0	0	no
Transcription, RNA processing and degradation	0	Tb927.8.5690	KREPB8 (KREPB8)		1	0	0	0	0	0	0	0	0	no
transcription, RNA processing and degradation	0	Tb927.7.1550	KRET2 (KRET2)		1	0	1	0	0	0	0	0	0	no
Transcription, RNA processing and degradation	0	Tb927.7.1070	KREX1 (KREX1)		1	0	0	0	1	0	0	0	0	yes
transcription, RNA processing and degradation	0	Tb927.10.3570	KREX2 (KREX2)		1	0	1	1	0	0	1	1	0	yes
transcription, RNA processing and degradation	0	Tb927.3.4920	LETM1 and EF-hand domain-containing protein 1, putative		1	0	1	1	1	0	1	1	0	yes
Transcription, RNA processing and degradation	K14319	Tb927.6.1550	leucine-rich repeat protein (LRRP), putative		0	1	0	1	0	0	1	1	0	yes
transcription, RNA processing and degradation	K14319	Tb927.10.1950	leucine-rich repeat protein (LRRP), putative		1	0	1	0	0	0	0	0	0	no
transcription, RNA processing and degradation	K12823	Tb927.11.8870	mitochondrial DEAD box protein,KREH1 (KREH1)		1	0	1	1	0	1	1	1	0	yes
transcription, RNA processing and degradation	0	Tb927.11.5780	mitochondrial DNA-directed RNA polymerase (MTRNAP)		1	0	1	0	1	0	0	1	0	yes
transcription, RNA processing and degradation	0	Tb927.11.7218	mitochondrial edited mRNA stability factor 1 subunit		1	0	1	0	0	0	0	1	0	yes
transcription, RNA processing and degradation	0	Tb927.1.1330	Mitochondrial Editosome-like Complex TUTase (MEAT1)		1	0	1	0	0	0	0	0	0	no
transcription, RNA processing and degradation	0	Tb927.9.7210	mitochondrial exoribonuclease DSS-1		1	0	1	0	0	0	0	0	0	no
transcription, RNA processing and degradation	0	Tb927.11.9140	mitochondrial RNA binding complex 1 subunit (MRB0880)		1	0	1	1	0	1	0	0	1	yes
transcription, RNA processing and degradation	0	Tb927.10.10130	mitochondrial RNA binding complex 1 subunit (MRB10130)		1	0	1	1	0	1	1	1	0	yes
Transcription, RNA processing and degradation	0	Tb927.3.1590	mitochondrial RNA binding complex 1 subunit (MRB1590)		1	0	0	1	1	1	1	1	1	yes
transcription, RNA processing and degradation	0	Tb927.3.1820	mitochondrial RNA binding complex 1 subunit (MRB1820)		1	0	1	1	1	1	1	1	1	yes
transcription, RNA processing and degradation	0	Tb927.2.1860	mitochondrial RNA binding complex 1 subunit (MRB1860)		1	0	1	1	0	1	0	1	0	yes
transcription, RNA processing and degradation	0	Tb927.2.6070	mitochondrial RNA binding complex 1 subunit (MRB6070)		1	0	1	1	1	1	1	1	0	yes
transcription, RNA processing and degradation	0	Tb927.7.800	mitochondrial RNA binding complex 1 subunit (MRB800)		1	0	1	1	0	1	0	1	0	yes
Transcription, RNA processing and degradation	0	Tb927.8.8180	mitochondrial RNA binding complex 1 subunit (MRB8180)		1	0	0	0	1	0	1	1	0	yes
transcription, RNA processing and degradation	0	Tb927.10.380	mitochondrial RNA binding complex 1 subunit (PPR5)		1	0	1	1	0	0	0	1	0	yes
transcription, RNA processing and degradation	0	Tb927.10.6850	mitochondrial RNA binding complex 1 subunit,mitochondrial edited mRNA stability factor 1 subunit,kinteoplast poly(A) polymerase complex 1 subunit		1	0	1	0	0	0	1	0	0	yes
transcription, RNA processing and degradation	0	Tb927.11.15640	mitochondrial RNA binding complex 1 subunit,NUDIX hydrolase, conserved		1	0	1	1	1	0	1	1	0	yes
transcription, RNA processing and degradation	0	Tb927.10.11870	mitochondrial RNA binding protein (MRB11870)		1	0	1	1	1	1	1	0	0	yes
Transcription, RNA processing and degradation	0	Tb927.4.4160	mitochondrial RNA binding protein (MRB4160)		1	0	0	1	1	1	0	1	0	yes
transcription, RNA processing and degradation	0	Tb927.11.16860	mitochondrial RNA binding protein (MRB8620)		1	0	1	0	0	0	0	1	0	yes
transcription, RNA processing and degradation	0	Tb927.6.1680	mitochondrial RNA binding protein 1 (MRB1680)		1	0	1	1	0	1	1	1	0	yes
transcription, RNA processing and degradation	0	Tb927.8.8170	mitochondrial RNA binding protein 1, putative (MRB8170)		1	0	1	1	1	0	1	1	0	yes
transcription, RNA processing and degradation	0	Tb927.11.1710	mitochondrial RNA binding protein 1,gBP21, MRP1 (GBP21)		1	0	1	1	1	0	1	1	1	yes
transcription, RNA processing and degradation	0	Tb927.11.5500	mitochondrial RNA binding protein 1,mitochondrial edited mRNA stability factor 1,Mitochondrial poly(A) polymerase 1		1	0	1	1	0	0	1	1	0	yes
transcription, RNA processing and degradation	0	Tb927.11.13280	mitochondrial RNA binding protein 2 (GBP25)		1	0	1	1	1	0	1	1	1	yes
transcription, RNA processing and degradation	0	Tb927.11.7900	mitochondrial RNA binding protein,RBP16,RNA- binding protein of 16 kDa (RBP16)		1	0	1	1	1	1	1	1	0	yes
transcription, RNA processing and degradation	0	Tb927.5.3010	MRB1-associated protein, putative,guide RNA binding protein, putative		1	0	1	1	1	0	1	1	1	yes
transcription, RNA processing and degradation	0	Tb927.1.3010	mRNA processing protein, putative		1	0	1	1	1	0	1	1	0	yes
transcription, RNA processing and degradation	0	Tb11.02.5390	mRNA processing protein, putative		1	0	1	1	0	1	0	0	0	yes
transcription, RNA processing and degradation	0	Tb927.6.2420	p22 protein precursor		1	0	1	1	1	1	1	1	1	yes
transcription, RNA processing and degradation	0	Tb927.11.15650	poly(A) polymerase, putative		1	0	1	0	0	0	0	0	0	no
transcription, RNA processing and degradation	K01148	Tb927.8.2850	Poly(A)-specific ribonuclease PARN-1		1	1	1	1	0	0	1	0	0	yes
Transcription, RNA processing and degradation	K13126	Tb927.9.10770	Polyadenylate-binding protein 2 (Poly(A)-binding protein 2) (Poly(A)-binding protein II) (PABII) (Polyadenylate-binding nuclear protein 1) (Nuclear poly(A)-binding protein 1) (PABP2), putative (PABP2)		1	1	0	1	1	0	1	1	1	yes
Transcription, RNA processing and degradation	K06269	Tb927.11.8090	protein phosphatase 1, putative		1	0	0	1	1	0	1	1	1	yes
transcription, RNA processing and degradation	0	Tb927.6.2230	RGG protein		1	0	1	1	0	0	1	1	0	yes
transcription, RNA processing and degradation	K12890	Tb927.10.10830	RGG2 (RGG2)		1	0	1	1	0	0	1	1	1	yes
transcription, RNA processing and degradation	K14442	Tb927.4.1500	RNA editing associated helicase 2 (REH2)		1	0	1	1	1	0	1	1	1	yes
transcription, RNA processing and degradation	0	Tb927.1.1690	RNA editing endoribonuclease (KREN1)		1	0	1	0	0	0	0	0	0	no
transcription, RNA processing and degradation	0	Tb927.10.5440	RNA editing endoribonuclease (KREN2)		1	0	1	0	0	0	0	0	0	no
transcription, RNA processing and degradation	0	Tb927.10.5320	RNA editing endoribonuclease (KREN3)		1	0	1	0	0	0	0	0	0	no
Transcription, RNA processing and degradation	0	Tb927.10.160	RNA polymerase II		1	0	0	0	0	0	0	0	0	no
transcription, RNA processing and degradation	0	Tb927.2.2470	RNA-editing complex protein,KREPA1 (KREPA1)		1	0	1	1	0	1	0	0	0	yes
transcription, RNA processing and degradation	0	Tb927.7.3950	RNA-editing complex protein,RNA-editing 3' terminal uridylyl transferase 1,KRET1 (KRET1)		1	0	1	1	0	0	0	1	0	yes
transcription, RNA processing and degradation	0	Tb927.7.1370	spliced leader RNA PSE-promoter transcription factor, putative (PPB1)		1	0	1	0	0	0	0	1	0	yes
transcription, RNA processing and degradation	0	Tb927.3.3050	hypothetical protein, conserved		1	0	0	0	0	0	0	0	0	no
transcription, RNA processing and degradation	0	Tb927.7.1350	hypothetical protein, conserved, PPR		1	0	0	0	0	0	0	1	0	yes
transcription, RNA processing and degradation	0	Tb927.11.15130	chaperone protein DNAj, putative,heat shock protein-like protein, putative		1	1	0	1	1	0	1	1	1	yes
unknown	0	Tb927.7.6930	ATPase, putative		1	1	1	1	0	0	1	1	0	yes
unknown	0	Tb927.1.1000	developmentally regulated phosphoprotein		1	0	1	1	0	1	1	1	0	yes
unknown	0	Tb927.8.6010	hypothetical predicted multi-pass transmembrane protein		0	1	1	0	0	0	0	0	0	no
unknown	0	Tb927.3.4070	hypothetical protein, conserved		0	1	1	1	1	1	1	1	1	yes
unknown	0	Tb927.11.7780	hypothetical protein, conserved		1	0	1	1	1	1	1	1	1	yes
unknown	0	Tb927.3.2670	hypothetical protein, conserved		1	0	1	1	1	1	1	1	1	yes
unknown	0	Tb927.11.1620	hypothetical protein, conserved		1	0	1	1	1	1	1	1	1	yes
unknown	0	Tb927.10.4850	hypothetical protein, conserved		1	0	1	1	1	1	1	1	1	yes
unknown	0	Tb927.8.7040	hypothetical protein, conserved		1	0	1	1	1	1	1	1	1	yes
unknown	0	Tb927.8.4930	hypothetical protein, conserved		1	0	1	1	1	1	1	1	1	yes
unknown	0	Tb927.8.1740	hypothetical protein, conserved		1	0	1	1	1	1	1	1	1	yes
unknown	0	Tb927.9.9660	hypothetical protein, conserved		1	0	1	1	1	1	1	1	1	yes
unknown	0	Tb927.9.11220	hypothetical protein, conserved		1	0	1	1	1	1	1	1	1	yes
unknown	0	Tb927.10.8980	hypothetical protein, conserved		1	0	1	1	1	0	1	1	1	yes
unknown	0	Tb927.7.2980	hypothetical protein, conserved		0	1	1	1	1	0	1	1	1	yes
unknown	0	Tb927.6.4180	hypothetical protein, conserved		0	1	1	1	1	0	1	1	1	yes
unknown	0	Tb927.4.1610	hypothetical protein, conserved		1	1	1	1	1	0	1	1	1	yes
unknown	0	Tb927.7.640	hypothetical protein, conserved		1	0	1	1	1	0	1	1	1	yes
unknown	0	Tb927.10.9830	hypothetical protein, conserved		1	0	1	1	1	0	1	1	1	yes
unknown	0	Tb927.11.11460	hypothetical protein, conserved		1	0	1	1	1	0	1	1	1	yes
unknown	0	Tb927.4.330	hypothetical protein, conserved		1	0	1	1	1	0	1	1	1	yes
unknown	0	Tb927.4.3430	hypothetical protein, conserved		1	1	1	1	1	1	1	1	0	yes
unknown	0	Tb927.5.980	hypothetical protein, conserved		1	1	1	1	1	1	1	1	0	yes
unknown	0	Tb927.9.12770	hypothetical protein, conserved		1	0	1	1	1	1	1	1	0	yes
unknown	0	Tb927.6.1860	hypothetical protein, conserved		1	0	1	1	1	1	1	1	0	yes
unknown	0	Tb927.8.4380	hypothetical protein, conserved		1	0	1	1	1	1	1	1	0	yes
unknown	0	Tb927.10.510	hypothetical protein, conserved		1	1	1	1	1	1	1	1	0	yes
unknown	0	Tb927.4.2360	hypothetical protein, conserved		1	0	1	1	1	1	1	1	0	yes
unknown	0	Tb927.4.630	hypothetical protein, conserved		1	0	1	1	1	1	1	1	0	yes
unknown	0	Tb927.11.5600	hypothetical protein, conserved		1	0	1	1	1	1	1	1	0	yes
unknown	0	Tb927.9.10470	hypothetical protein, conserved		1	1	1	1	1	1	1	1	0	yes
unknown	0	Tb927.10.5540	hypothetical protein, conserved		1	0	1	1	1	1	1	1	0	yes
unknown	0	Tb927.11.1290	hypothetical protein, conserved		1	0	1	1	1	1	1	1	0	yes
unknown	0	Tb927.11.10780	hypothetical protein, conserved		1	1	1	1	1	1	1	1	0	yes
unknown	0	Tb927.11.4320	hypothetical protein, conserved		1	0	1	1	1	1	1	1	0	yes
unknown	0	Tb927.11.10960	hypothetical protein, conserved		1	0	1	1	0	1	1	1	1	yes
unknown	0	Tb927.6.1200	hypothetical protein, conserved		1	0	1	1	0	1	1	1	1	yes
unknown	0	Tb927.11.11380	hypothetical protein, conserved		1	1	1	1	0	1	1	1	1	yes
unknown	0	Tb927.8.2300	hypothetical protein, conserved		1	0	1	1	1	1	1	0	0	yes
unknown	0	Tb927.11.5390	hypothetical protein, conserved		1	0	1	1	1	1	1	0	0	yes
unknown	0	Tb927.1.840	hypothetical protein, conserved		1	0	1	1	1	1	1	0	0	yes
unknown	0	Tb927.3.2050	hypothetical protein, conserved		1	1	1	1	1	0	0	1	1	yes
unknown	0	Tb927.10.12930	hypothetical protein, conserved		1	0	1	0	1	1	0	1	1	yes
unknown	0	Tb927.9.10560	hypothetical protein, conserved		1	0	1	1	1	0	1	1	0	yes
unknown	0	Tb927.10.11520	hypothetical protein, conserved		1	0	1	1	1	0	1	1	0	yes
unknown	0	Tb927.10.11030	hypothetical protein, conserved		1	0	1	1	1	0	1	1	0	yes
unknown	0	Tb927.5.1130	hypothetical protein, conserved		1	0	1	1	1	0	1	1	0	yes
unknown	0	Tb927.3.1810	hypothetical protein, conserved		1	0	1	1	1	0	1	1	0	yes
unknown	0	Tb927.9.1380	hypothetical protein, conserved		1	0	1	1	1	0	1	1	0	yes
unknown	0	Tb927.6.3680	hypothetical protein, conserved		1	1	1	1	1	0	1	1	0	yes
unknown	0	Tb927.7.910	hypothetical protein, conserved		1	0	1	1	1	1	0	1	0	yes
unknown	0	Tb927.11.8800	hypothetical protein, conserved		1	0	1	1	1	0	1	1	0	yes
unknown	0	Tb927.10.8110	hypothetical protein, conserved		1	0	1	1	1	0	1	1	0	yes
unknown	0	Tb927.11.13830	hypothetical protein, conserved		1	0	1	0	1	1	1	1	0	yes
unknown	0	Tb927.8.5660	hypothetical protein, conserved		1	0	1	0	1	1	1	1	0	yes
unknown	0	Tb927.9.9080	hypothetical protein, conserved		1	0	1	0	1	1	1	1	0	yes
unknown	0	Tb927.7.3060	hypothetical protein, conserved		1	1	1	0	1	1	1	1	0	yes
unknown	0	Tb927.4.1760	hypothetical protein, conserved		1	0	1	1	0	1	1	0	1	yes
unknown	0	Tb927.11.16510	hypothetical protein, conserved		1	0	1	1	0	1	1	0	1	yes
unknown	0	Tb927.10.9970	hypothetical protein, conserved		1	0	1	1	0	0	1	1	1	yes
unknown	0	Tb927.11.16750	hypothetical protein, conserved		1	0	1	1	0	0	1	1	1	yes
unknown	0	Tb927.7.1080	hypothetical protein, conserved		1	0	1	1	0	0	1	1	1	yes
unknown	0	Tb927.10.9810	hypothetical protein, conserved		1	0	1	1	0	1	0	1	1	yes
unknown	0	Tb927.11.3860	hypothetical protein, conserved		1	0	1	1	0	1	1	1	0	yes
unknown	0	Tb927.11.7250	hypothetical protein, conserved		1	0	1	1	0	1	1	1	0	yes
unknown	0	Tb927.10.770	hypothetical protein, conserved		1	0	1	1	0	1	1	1	0	yes
unknown	0	Tb927.6.4070	hypothetical protein, conserved		1	0	1	1	0	1	1	1	0	yes
unknown	0	Tb927.8.580	hypothetical protein, conserved		1	0	1	1	0	1	1	1	0	yes
unknown	0	Tb927.10.14860	hypothetical protein, conserved		1	0	1	1	0	1	1	1	0	yes
unknown	0	Tb927.9.13540	hypothetical protein, conserved		1	0	1	1	0	1	1	1	0	yes
unknown	0	Tb927.11.3940	hypothetical protein, conserved		1	0	1	1	0	1	1	1	0	yes
unknown	0	Tb927.10.4080	hypothetical protein, conserved		1	0	1	1	0	1	1	1	0	yes
unknown	0	Tb927.9.10160	hypothetical protein, conserved		1	1	1	1	0	1	1	1	0	yes
unknown	0	Tb927.10.1580	hypothetical protein, conserved		0	1	1	1	0	1	1	1	0	yes
unknown	0	Tb927.11.6470	hypothetical protein, conserved		1	0	1	1	0	1	1	1	0	yes
unknown	0	Tb927.9.10500	hypothetical protein, conserved		1	0	1	1	0	1	1	1	0	yes
unknown	0	Tb927.11.15070	hypothetical protein, conserved		1	0	1	1	0	1	1	1	0	yes
unknown	0	Tb927.7.3810	hypothetical protein, conserved		1	0	1	1	0	1	1	1	0	yes
unknown	0	Tb927.5.530	hypothetical protein, conserved		1	0	1	1	1	1	0	0	0	yes
unknown	0	Tb927.3.2010	hypothetical protein, conserved		1	0	1	0	1	1	1	0	0	yes
unknown	0	Tb927.10.4550	hypothetical protein, conserved		1	0	1	0	1	1	1	0	0	yes
unknown	0	Tb927.2.4445	hypothetical protein, conserved		0	1	1	1	1	0	0	1	0	yes
unknown	0	Tb927.8.4150	hypothetical protein, conserved		1	0	1	1	1	0	0	1	0	yes
unknown	0	Tb927.7.590	hypothetical protein, conserved		1	1	1	1	1	0	0	1	0	yes
unknown	0	Tb927.3.4030	hypothetical protein, conserved		1	0	1	1	1	0	0	1	0	yes
unknown	0	Tb927.1.3800	hypothetical protein, conserved		1	0	1	0	1	0	1	1	0	yes
unknown	0	Tb927.5.2100	hypothetical protein, conserved		1	0	1	0	1	0	1	1	0	yes
unknown	0	Tb927.10.11890	hypothetical protein, conserved		1	0	1	0	1	1	0	1	0	yes
unknown	0	Tb927.11.9150	hypothetical protein, conserved		1	0	1	0	1	1	0	1	0	yes
unknown	0	Tb927.5.2560	hypothetical protein, conserved		1	1	1	1	0	1	1	0	0	yes
unknown	0	Tb927.10.1660	hypothetical protein, conserved		1	0	1	1	0	1	1	0	0	yes
unknown	0	Tb927.11.9280	hypothetical protein, conserved		1	0	1	1	0	1	1	0	0	yes
unknown	0	Tb927.7.5110	hypothetical protein, conserved		1	0	1	1	0	1	1	0	0	yes
unknown	0	Tb927.11.9570	hypothetical protein, conserved		1	1	1	1	0	1	1	0	0	yes
unknown	0	Tb927.10.4240	hypothetical protein, conserved		1	0	1	1	0	1	1	0	0	yes
unknown	0	Tb927.5.510	hypothetical protein, conserved		1	0	1	1	0	1	1	0	0	yes
unknown	0	Tb927.9.13580	hypothetical protein, conserved		1	0	1	1	0	1	1	0	0	yes
unknown	0	Tb927.10.430	hypothetical protein, conserved		1	0	1	1	0	1	1	0	0	yes
unknown	0	Tb927.2.2140	hypothetical protein, conserved		1	1	1	1	0	1	1	0	0	yes
unknown	0	Tb927.10.14350	hypothetical protein, conserved		1	0	1	1	0	1	1	0	0	yes
unknown	0	Tb927.10.10160	hypothetical protein, conserved		1	0	1	1	0	1	1	0	0	yes
unknown	0	Tb927.11.4330	hypothetical protein, conserved		1	0	1	1	0	0	1	1	0	yes
unknown	0	Tb927.3.1730	hypothetical protein, conserved		1	0	1	1	0	0	1	1	0	yes
unknown	0	Tb927.7.3270	hypothetical protein, conserved		1	0	1	1	0	0	1	1	0	yes
unknown	0	Tb927.8.2470	hypothetical protein, conserved		1	0	1	1	0	0	1	1	0	yes
unknown	0	Tb927.11.6570	hypothetical protein, conserved		0	1	1	1	0	1	0	1	0	yes
unknown	0	Tb927.3.2080	hypothetical protein, conserved		1	0	1	1	0	1	0	1	0	yes
unknown	0	Tb927.3.5600	hypothetical protein, conserved		1	0	1	1	0	1	0	1	0	yes
unknown	0	Tb927.5.680	hypothetical protein, conserved		1	0	1	1	0	1	0	1	0	yes
unknown	0	Tb927.9.9310	hypothetical protein, conserved		1	0	1	1	0	1	0	1	0	yes
unknown	0	Tb927.2.2940	hypothetical protein, conserved		1	0	1	1	0	0	1	1	0	yes
unknown	0	Tb927.4.600	hypothetical protein, conserved		1	0	1	1	0	0	1	1	0	yes
unknown	0	Tb927.10.1730	hypothetical protein, conserved		1	1	1	1	0	0	1	1	0	yes
unknown	0	Tb927.10.15660	hypothetical protein, conserved		1	1	1	1	0	0	1	1	0	yes
unknown	0	Tb927.11.1700	hypothetical protein, conserved		1	0	1	1	0	0	1	1	0	yes
unknown	0	Tb927.7.4440	hypothetical protein, conserved		1	0	1	1	0	0	1	1	0	yes
unknown	0	Tb927.6.1890	hypothetical protein, conserved		1	0	1	0	0	1	1	1	0	yes
unknown	0	Tb927.11.14570	hypothetical protein, conserved		1	0	1	1	1	0	0	0	0	yes
unknown	0	Tb927.7.6410	hypothetical protein, conserved		1	0	1	1	1	0	0	0	0	yes
unknown	0	Tb927.10.10780	hypothetical protein, conserved		1	0	1	0	1	0	1	0	0	yes
unknown	0	Tb927.10.6170	hypothetical protein, conserved		1	0	1	0	1	1	0	0	0	yes
unknown	0	Tb927.8.3960	hypothetical protein, conserved		1	0	1	0	1	1	0	0	0	yes
unknown	0	Tb927.1.790	hypothetical protein, conserved		1	0	1	0	1	0	0	1	0	yes
unknown	0	Tb927.11.1400	hypothetical protein, conserved		1	0	1	0	1	0	0	1	0	yes
unknown	0	Tb927.3.3680	hypothetical protein, conserved		1	0	1	0	1	0	0	1	0	yes
unknown	0	Tb927.8.3070	hypothetical protein, conserved		1	0	1	0	1	0	0	1	0	yes
unknown	0	Tb927.5.690	hypothetical protein, conserved		1	1	1	1	0	0	0	0	1	yes
unknown	0	Tb927.11.5060	hypothetical protein, conserved		1	0	1	1	0	0	1	0	0	yes
unknown	0	Tb927.7.4620	hypothetical protein, conserved		1	1	1	1	0	0	1	0	0	yes
unknown	0	Tb927.8.5420	hypothetical protein, conserved		1	0	1	1	0	0	1	0	0	yes
unknown	0	Tb927.11.16710	hypothetical protein, conserved		1	1	1	1	0	0	1	0	0	yes
unknown	0	Tb927.7.1490	hypothetical protein, conserved		1	0	1	1	0	0	1	0	0	yes
unknown	0	Tb927.10.5830	hypothetical protein, conserved		1	1	1	1	0	1	0	0	0	yes
unknown	0	Tb927.10.2970	hypothetical protein, conserved		1	1	1	1	0	1	0	0	0	yes
unknown	0	Tb927.11.10040	hypothetical protein, conserved		1	1	1	1	0	1	0	0	0	yes
unknown	0	Tb927.10.10120	hypothetical protein, conserved		1	0	1	1	0	1	0	0	0	yes
unknown	0	Tb927.8.5220	hypothetical protein, conserved		1	0	1	1	0	1	0	0	0	yes
unknown	0	Tb927.11.11120	hypothetical protein, conserved		1	1	1	1	0	1	0	0	0	yes
unknown	0	Tb927.10.13810	hypothetical protein, conserved		1	0	1	1	0	1	0	0	0	yes
unknown	0	Tb927.11.11620	hypothetical protein, conserved		1	0	1	1	0	1	0	0	0	yes
unknown	0	Tb927.11.15700	hypothetical protein, conserved		1	0	1	1	0	1	0	0	0	yes
unknown	0	Tb927.7.4200	hypothetical protein, conserved		1	0	1	1	0	1	0	0	0	yes
unknown	0	Tb927.9.6910	hypothetical protein, conserved		1	0	1	1	0	1	0	0	0	yes
unknown	0	Tb927.11.570	hypothetical protein, conserved		1	0	1	1	0	1	0	0	0	yes
unknown	0	Tb927.4.3800	hypothetical protein, conserved		1	1	1	1	0	0	1	0	0	yes
unknown	0	Tb927.10.900	hypothetical protein, conserved		1	0	1	1	0	0	1	0	0	yes
unknown	0	Tb927.5.3340	hypothetical protein, conserved		1	0	1	1	0	0	1	0	0	yes
unknown	0	Tb927.11.6830	hypothetical protein, conserved		1	0	1	1	0	1	0	0	0	yes
unknown	0	Tb927.8.2880	hypothetical protein, conserved		1	0	1	1	0	1	0	0	0	yes
unknown	0	Tb927.5.2150	hypothetical protein, conserved		1	0	1	0	0	1	1	0	0	yes
unknown	0	Tb927.5.740	hypothetical protein, conserved		1	0	1	0	0	1	1	0	0	yes
unknown	0	Tb927.8.3090	hypothetical protein, conserved		1	0	1	0	0	1	1	0	0	yes
unknown	0	Tb927.6.3610	hypothetical protein, conserved		1	0	1	1	0	0	0	1	0	yes
unknown	0	Tb927.3.3890	hypothetical protein, conserved		1	0	1	1	0	0	0	1	0	yes
unknown	0	Tb927.9.2270	hypothetical protein, conserved		1	0	1	1	0	0	0	1	0	yes
unknown	0	Tb927.1.1210	hypothetical protein, conserved		1	0	1	1	0	0	0	1	0	yes
unknown	0	Tb927.11.13510	hypothetical protein, conserved		1	0	1	1	0	0	0	1	0	yes
unknown	0	Tb927.11.240	hypothetical protein, conserved		1	0	1	1	0	0	0	1	0	yes
unknown	0	Tb927.11.2930	hypothetical protein, conserved		1	0	1	1	0	0	0	1	0	yes
unknown	0	Tb927.7.5130	hypothetical protein, conserved		1	0	1	1	0	0	0	1	0	yes
unknown	0	Tb927.4.1280	hypothetical protein, conserved		1	1	1	0	0	0	1	1	0	yes
unknown	0	Tb927.6.1590	hypothetical protein, conserved		1	0	1	0	0	0	1	1	0	yes
unknown	0	Tb927.10.3590	hypothetical protein, conserved		1	0	1	0	0	0	1	1	0	yes
unknown	0	Tb927.11.3690	hypothetical protein, conserved		1	1	1	0	0	0	1	1	0	yes
unknown	0	Tb927.7.3140	hypothetical protein, conserved		1	1	1	0	1	0	0	0	0	yes
unknown	0	Tb927.10.9280	hypothetical protein, conserved		1	0	1	0	1	0	0	0	0	yes
unknown	0	Tb927.11.10720	hypothetical protein, conserved		1	0	1	0	1	0	0	0	0	yes
unknown	0	Tb927.11.5760	hypothetical protein, conserved		1	0	1	0	1	0	0	0	0	yes
unknown	0	Tb927.3.4210	hypothetical protein, conserved		1	0	1	0	1	0	0	0	0	yes
unknown	0	Tb927.7.5280	hypothetical protein, conserved		1	0	1	0	1	0	0	0	0	yes
unknown	0	Tb927.8.5100	hypothetical protein, conserved		1	0	1	0	1	0	0	0	0	yes
unknown	0	Tb927.9.11910	hypothetical protein, conserved		1	0	1	0	1	0	0	0	0	yes
unknown	0	Tb927.9.1530	hypothetical protein, conserved		1	0	1	0	1	0	0	0	0	yes
unknown	0	Tb927.10.7760	hypothetical protein, conserved		1	1	1	0	1	0	0	0	0	yes
unknown	0	Tb927.10.6200	hypothetical protein, conserved		1	0	1	1	0	0	0	0	0	yes
unknown	0	Tb927.10.8010	hypothetical protein, conserved		1	0	1	1	0	0	0	0	0	yes
unknown	0	Tb927.11.12160	hypothetical protein, conserved		1	0	1	1	0	0	0	0	0	yes
unknown	0	Tb927.11.4870	hypothetical protein, conserved		1	0	1	1	0	0	0	0	0	yes
unknown	0	Tb927.7.5260	hypothetical protein, conserved		1	0	1	1	0	0	0	0	0	yes
unknown	0	Tb927.1.740	hypothetical protein, conserved		1	0	1	1	0	0	0	0	0	yes
unknown	0	Tb927.3.2370	hypothetical protein, conserved		1	0	1	1	0	0	0	0	0	yes
unknown	0	Tb927.4.2440	hypothetical protein, conserved		1	0	1	1	0	0	0	0	0	yes
unknown	0	Tb927.7.1200	hypothetical protein, conserved		1	1	1	1	0	0	0	0	0	yes
unknown	0	Tb927.8.4230	hypothetical protein, conserved		1	1	1	1	0	0	0	0	0	yes
unknown	0	Tb927.1.2730	hypothetical protein, conserved		1	0	1	1	0	0	0	0	0	yes
unknown	0	Tb927.3.950	hypothetical protein, conserved		1	0	1	1	0	0	0	0	0	yes
unknown	0	Tb927.7.560	hypothetical protein, conserved		1	0	1	1	0	0	0	0	0	yes
unknown	0	Tb927.10.2300	hypothetical protein, conserved		1	0	1	1	0	0	0	0	0	yes
unknown	0	Tb927.5.4360	hypothetical protein, conserved		1	1	1	0	0	0	1	0	0	yes
unknown	0	Tb927.10.8620	hypothetical protein, conserved		1	0	1	0	0	0	1	0	0	yes
unknown	0	Tb927.11.13710	hypothetical protein, conserved		1	0	1	0	0	0	1	0	0	yes
unknown	0	Tb927.10.11900	hypothetical protein, conserved		1	0	1	0	0	0	1	0	0	yes
unknown	0	Tb927.6.2610	hypothetical protein, conserved		1	0	1	0	0	0	1	0	0	yes
unknown	0	Tb04.24M18.150	hypothetical protein, conserved		1	0	1	0	0	0	1	0	0	yes
unknown	0	Tb927.11.9600	hypothetical protein, conserved		1	0	1	0	0	0	1	0	0	yes
unknown	0	Tb927.3.1100	hypothetical protein, conserved		1	0	1	0	0	0	1	0	0	yes
unknown	0	Tb927.8.3260	hypothetical protein, conserved		1	1	1	0	0	0	0	1	0	yes
unknown	0	Tb927.8.1770	hypothetical protein, conserved		1	0	1	0	0	0	0	1	0	yes
unknown	0	Tb927.10.1930	hypothetical protein, conserved		1	0	1	0	0	0	0	1	0	yes
unknown	0	Tb927.10.9000	hypothetical protein, conserved		1	0	1	0	0	0	0	1	0	yes
unknown	0	Tb927.11.13590	hypothetical protein, conserved		1	0	1	0	0	0	0	1	0	yes
unknown	0	Tb927.11.14700	hypothetical protein, conserved		1	0	1	0	0	0	0	1	0	yes
unknown	0	Tb927.11.7390	hypothetical protein, conserved		1	0	1	0	0	0	0	1	0	yes
unknown	0	Tb927.4.3070	hypothetical protein, conserved		1	0	1	0	0	0	0	1	0	yes
unknown	0	Tb927.5.2810	hypothetical protein, conserved		1	0	1	0	0	0	0	1	0	yes
unknown	0	Tb927.6.2380	hypothetical protein, conserved		1	0	1	0	0	0	0	1	0	yes
unknown	0	Tb927.9.10070	hypothetical protein, conserved		1	0	1	0	0	0	0	1	0	yes
unknown	0	Tb927.10.13990	hypothetical protein, conserved		1	1	1	0	0	0	0	1	0	yes
unknown	0	Tb927.9.2620	hypothetical protein, conserved		1	0	1	0	0	0	0	0	0	no
unknown	0	Tb927.8.6800	hypothetical protein, conserved		1	0	1	0	0	0	0	0	0	no
unknown	0	Tb927.10.11340	hypothetical protein, conserved		1	1	1	0	0	0	0	0	0	no
unknown	0	Tb927.3.700	hypothetical protein, conserved		1	1	1	0	0	0	0	0	0	no
unknown	0	Tb927.5.770	hypothetical protein, conserved		1	1	1	0	0	0	0	0	0	no
unknown	0	Tb927.8.6520	hypothetical protein, conserved		1	1	1	0	0	0	0	0	0	no
unknown	0	Tb927.11.1850	hypothetical protein, conserved		0	1	1	0	0	0	0	0	0	no
unknown	0	Tb927.6.3530	hypothetical protein, conserved		0	1	1	0	0	0	0	0	0	no
unknown	0	Tb927.11.10590	hypothetical protein, conserved		1	0	1	0	0	0	0	0	0	no
unknown	0	Tb927.11.16530	hypothetical protein, conserved		1	0	1	0	0	0	0	0	0	no
unknown	0	Tb927.4.2580	hypothetical protein, conserved		1	0	1	0	0	0	0	0	0	no
unknown	0	Tb927.10.15830	hypothetical protein, conserved		1	0	1	0	0	0	0	0	0	no
unknown	0	Tb927.10.5900	hypothetical protein, conserved		1	0	1	0	0	0	0	0	0	no
unknown	0	Tb927.10.760	hypothetical protein, conserved		1	0	1	0	0	0	0	0	0	no
unknown	0	Tb927.10.9140	hypothetical protein, conserved		1	0	1	0	0	0	0	0	0	no
unknown	0	Tb927.11.1950	hypothetical protein, conserved		1	0	1	0	0	0	0	0	0	no
unknown	0	Tb927.3.4950	hypothetical protein, conserved		1	0	1	0	0	0	0	0	0	no
unknown	0	Tb927.3.940	hypothetical protein, conserved		1	0	1	0	0	0	0	0	0	no
unknown	0	Tb927.5.1720	hypothetical protein, conserved		1	0	1	0	0	0	0	0	0	no
unknown	0	Tb927.6.4700	hypothetical protein, conserved		1	0	1	0	0	0	0	0	0	no
unknown	0	Tb927.6.610	hypothetical protein, conserved		1	0	1	0	0	0	0	0	0	no
unknown	0	Tb927.7.1010	hypothetical protein, conserved		1	0	1	0	0	0	0	0	0	no
unknown	0	Tb927.7.2220	hypothetical protein, conserved		1	0	1	0	0	0	0	0	0	no
unknown	0	Tb927.7.3800	hypothetical protein, conserved		1	0	1	0	0	0	0	0	0	no
unknown	0	Tb927.7.5440	hypothetical protein, conserved		1	0	1	0	0	0	0	0	0	no
unknown	0	Tb927.8.4920	hypothetical protein, conserved		1	0	1	0	0	0	0	0	0	no
unknown	0	Tb927.4.1440	hypothetical protein, conserved		1	0	1	0	0	0	0	0	0	no
unknown	0	Tb927.4.3080	hypothetical protein, conserved		1	0	1	0	0	0	0	0	0	no
unknown	0	Tb927.11.15440	hypothetical protein, conserved		1	0	1	0	0	0	0	0	0	no
unknown	0	Tb927.5.1240	hypothetical protein, conserved		1	0	1	0	0	0	0	0	0	no
unknown	0	Tb927.10.14370	hypothetical protein, conserved		1	1	1	0	0	0	0	0	0	no
unknown	0	Tb927.9.13040	hypothetical protein, conserved		1	1	1	0	0	0	0	0	0	no
unknown	0	Tb927.11.12960	hypothetical protein, conserved		0	1	1	0	0	0	0	0	0	no
unknown	0	Tb927.11.15780	hypothetical protein, conserved		0	1	1	0	0	0	0	0	0	no
unknown	0	Tb927.8.2400	hypothetical protein, conserved		0	1	1	0	0	0	0	0	0	no
unknown	0	Tb927.10.12250	hypothetical protein, conserved		1	0	1	0	0	0	0	0	0	no
unknown	0	Tb927.10.2030	hypothetical protein, conserved		1	0	1	0	0	0	0	0	0	no
unknown	0	Tb927.6.4400	hypothetical protein, conserved		1	0	1	0	0	0	0	0	0	no
unknown	0	Tb927.1.1610	hypothetical protein, conserved		1	0	1	0	0	0	0	0	0	no
unknown	0	Tb927.1.2320	hypothetical protein, conserved		1	0	1	0	0	0	0	0	0	no
unknown	0	Tb927.1.3040	hypothetical protein, conserved		1	0	1	0	0	0	0	0	0	no
unknown	0	Tb927.10.10310	hypothetical protein, conserved		1	0	1	0	0	0	0	0	0	no
unknown	0	Tb927.10.12520	hypothetical protein, conserved		1	0	1	0	0	0	0	0	0	no
unknown	0	Tb927.10.12550	hypothetical protein, conserved		1	0	1	0	0	0	0	0	0	no
unknown	0	Tb927.10.12910	hypothetical protein, conserved		1	0	1	0	0	0	0	0	0	no
unknown	0	Tb927.10.1820	hypothetical protein, conserved		1	0	1	0	0	0	0	0	0	no
unknown	0	Tb927.10.2050	hypothetical protein, conserved		1	0	1	0	0	0	0	0	0	no
unknown	0	Tb927.10.2590	hypothetical protein, conserved		1	0	1	0	0	0	0	0	0	no
unknown	0	Tb927.10.3320	hypothetical protein, conserved		1	0	1	0	0	0	0	0	0	no
unknown	0	Tb927.10.5060	hypothetical protein, conserved		1	0	1	0	0	0	0	0	0	no
unknown	0	Tb927.10.8610	hypothetical protein, conserved		1	0	1	0	0	0	0	0	0	no
unknown	0	Tb927.11.1650	hypothetical protein, conserved		1	0	1	0	0	0	0	0	0	no
unknown	0	Tb927.11.170	hypothetical protein, conserved		1	0	1	0	0	0	0	0	0	no
unknown	0	Tb927.11.2160	hypothetical protein, conserved		1	0	1	0	0	0	0	0	0	no
unknown	0	Tb927.11.2800	hypothetical protein, conserved		1	0	1	0	0	0	0	0	0	no
unknown	0	Tb927.11.4140	hypothetical protein, conserved		1	0	1	0	0	0	0	0	0	no
unknown	0	Tb927.11.5920	hypothetical protein, conserved		1	0	1	0	0	0	0	0	0	no
unknown	0	Tb927.11.6770	hypothetical protein, conserved		1	0	1	0	0	0	0	0	0	no
unknown	0	Tb927.11.8110	hypothetical protein, conserved		1	0	1	0	0	0	0	0	0	no
unknown	0	Tb927.2.2210	hypothetical protein, conserved		1	0	1	0	0	0	0	0	0	no
unknown	0	Tb927.2.5140	hypothetical protein, conserved		1	0	1	0	0	0	0	0	0	no
unknown	0	Tb927.3.2390	hypothetical protein, conserved		1	0	1	0	0	0	0	0	0	no
unknown	0	Tb927.3.2630	hypothetical protein, conserved		1	0	1	0	0	0	0	0	0	no
unknown	0	Tb927.3.4130	hypothetical protein, conserved		1	0	1	0	0	0	0	0	0	no
unknown	0	Tb927.3.5000	hypothetical protein, conserved		1	0	1	0	0	0	0	0	0	no
unknown	0	Tb927.4.2550	hypothetical protein, conserved		1	0	1	0	0	0	0	0	0	no
unknown	0	Tb927.4.2910	hypothetical protein, conserved		1	0	1	0	0	0	0	0	0	no
unknown	0	Tb927.5.4080	hypothetical protein, conserved		1	0	1	0	0	0	0	0	0	no
unknown	0	Tb927.5.560	hypothetical protein, conserved		1	0	1	0	0	0	0	0	0	no
unknown	0	Tb927.6.2070	hypothetical protein, conserved		1	0	1	0	0	0	0	0	0	no
unknown	0	Tb927.6.3360	hypothetical protein, conserved		1	0	1	0	0	0	0	0	0	no
unknown	0	Tb927.7.2490	hypothetical protein, conserved		1	0	1	0	0	0	0	0	0	no
unknown	0	Tb927.7.2690	hypothetical protein, conserved		1	0	1	0	0	0	0	0	0	no
unknown	0	Tb927.7.4430	hypothetical protein, conserved		1	0	1	0	0	0	0	0	0	no
unknown	0	Tb927.7.630	hypothetical protein, conserved		1	0	1	0	0	0	0	0	0	no
unknown	0	Tb927.7.870	hypothetical protein, conserved		1	0	1	0	0	0	0	0	0	no
unknown	0	Tb927.8.2180	hypothetical protein, conserved		1	0	1	0	0	0	0	0	0	no
unknown	0	Tb927.8.3040	hypothetical protein, conserved		1	0	1	0	0	0	0	0	0	no
unknown	0	Tb927.8.6040	hypothetical protein, conserved		1	0	1	0	0	0	0	0	0	no
unknown	0	Tb927.8.6560	hypothetical protein, conserved		1	0	1	0	0	0	0	0	0	no
unknown	0	Tb927.8.7770	hypothetical protein, conserved		1	0	1	0	0	0	0	0	0	no
unknown	0	Tb927.8.8190	hypothetical protein, conserved		1	0	1	0	0	0	0	0	0	no
unknown	0	Tb927.9.11510	hypothetical protein, conserved		1	0	1	0	0	0	0	0	0	no
unknown	0	Tb927.9.11970	hypothetical protein, conserved		1	0	1	0	0	0	0	0	0	no
unknown	0	Tb927.9.1650	hypothetical protein, conserved		1	0	1	0	0	0	0	0	0	no
unknown	0	Tb927.9.3540	hypothetical protein, conserved		1	0	1	0	0	0	0	0	0	no
unknown	0	Tb927.9.8710	hypothetical protein, conserved		1	0	1	0	0	0	0	0	0	no
unknown	0	Tb927.8.1490	hypothetical protein, conserved		1	0	1	0	0	0	0	0	0	no
unknown	0	Tb927.9.12850	hypothetical protein, conserved		1	0	1	0	0	0	0	0	0	no
unknown	0	Tb927.6.1840	hypothetical protein, conserved		1	0	1	0	0	0	0	0	0	no
unknown	0	Tb927.9.4810	hypothetical protein, conserved		1	0	1	0	0	0	0	0	0	no
unknown	0	Tb927.7.4210	hypothetical protein, conserved		1	0	1	0	0	0	0	0	0	no
unknown	0	Tb927.4.1130	hypothetical protein, conserved		1	0	1	0	0	0	0	0	0	no
unknown	0	Tb927.6.3350	hypothetical protein, conserved (YCF45)		1	0	1	0	0	0	0	0	0	no
unknown	0	Tb927.8.2650	metallo-beta-lactamase-like protein, putative		1	0	1	0	0	0	0	0	0	no
unknown	0	Tb927.7.7080	mitochondrial glycoprotein-like protein		1	0	1	1	1	0	0	1	0	yes
unknown	K00326	Tb927.7.2710	NADH-cytochrome b5 reductase, putative		1	1	1	1	1	0	1	1	1	yes
unknown	K00326	Tb927.5.1470	NADH-cytochrome b5 reductase, putative (B5R)		1	1	1	1	1	1	1	1	1	yes
unknown	K00326	Tb927.7.2700	NADH-cytochrome b5 reductase, putative (B5R)		1	0	1	1	1	0	1	1	1	yes
unknown	K00326	Tb927.11.15550	NADH-cytochrome b5 reductase, putative (B5R)		1	1	1	1	0	1	1	0	1	yes
unknown	K00326	Tb927.11.1310	NADH-cytochrome b5 reductase, putative (B5R)		1	0	1	0	0	0	1	0	0	yes
unknown	K00326	Tb927.11.6970	NADH-cytochrome b5 reductase-like protein		1	0	1	1	1	1	1	0	0	yes
unknown	0	Tb927.10.3770	predicted TPR repeat protein		1	0	1	1	1	1	1	1	1	yes
unknown	K12504	Tb927.9.5890	solanesyl-diphosphate synthase, putative		1	1	1	1	0	0	1	1	0	yes
unknown	0	Tb927.5.520	stomatin-like protein, putative		1	1	1	1	1	0	1	1	1	yes
unknown	0	Tb927.4.3390	tuzin, putative		1	0	1	0	1	0	0	0	0	yes
unknown	0	Tb927.9.6620	unspecified product		1	1	1	1	0	1	0	0	0	yes
unknown	0	Tb927.11.7214	unspecified product		1	1	1	0	0	0	0	0	0	no
unknown	0	Tb927.5.4020	hypothetical protein		1	1	0	1	0	1	0	1	0	yes
unknown	0	Tb927.9.13200	hypothetical protein		0	1	0	1	0	0	0	0	0	yes
unknown	0	Tb927.11.13180	hypothetical protein conserved		1	0	0	1	0	0	1	1	1	yes
unknown	0	Tb927.4.2740	hypothetical protein, conserved		1	1	0	1	1	1	1	1	1	yes
unknown	0	Tb927.9.10400	hypothetical protein, conserved		1	1	0	1	1	1	1	1	1	yes
unknown	0	Tb927.3.3560	hypothetical protein, conserved		1	0	0	1	1	1	1	1	1	yes
unknown	0	Tb927.10.14150	hypothetical protein, conserved		1	1	0	1	1	1	1	1	1	yes
unknown	0	Tb927.6.4320	hypothetical protein, conserved		1	1	0	1	1	1	1	1	1	yes
unknown	0	Tb927.10.1430	hypothetical protein, conserved		0	1	0	1	1	1	1	1	1	yes
unknown	0	Tb927.6.4500	hypothetical protein, conserved		1	1	0	1	1	1	1	1	1	yes
unknown	0	Tb927.11.13230	hypothetical protein, conserved		1	1	0	1	1	1	1	1	1	yes
unknown	0	Tb927.11.6390	hypothetical protein, conserved		1	1	0	1	1	1	1	1	1	yes
unknown	0	Tb927.3.5430	hypothetical protein, conserved		1	1	0	1	1	1	1	1	1	yes
unknown	0	Tb927.10.2190	hypothetical protein, conserved		1	1	0	1	1	1	1	1	1	yes
unknown	0	Tb927.11.2610	hypothetical protein, conserved		1	1	0	1	1	0	1	1	1	yes
unknown	0	Tb927.5.1630	hypothetical protein, conserved		1	1	0	1	1	0	1	1	1	yes
unknown	0	Tb927.9.9550	hypothetical protein, conserved		0	1	0	1	1	1	1	1	0	yes
unknown	0	Tb927.4.1300	hypothetical protein, conserved		1	1	0	1	1	0	1	1	1	yes
unknown	0	Tb927.7.3550	hypothetical protein, conserved		1	1	0	1	1	0	1	1	1	yes
unknown	0	Tb927.10.15750	hypothetical protein, conserved		1	1	0	1	1	1	1	0	1	yes
unknown	0	Tb927.6.5090	hypothetical protein, conserved		1	1	0	1	1	1	1	0	1	yes
unknown	0	Tb927.6.2260	hypothetical protein, conserved		0	1	0	1	1	1	1	0	1	yes
unknown	0	Tb927.5.1930	hypothetical protein, conserved		1	1	0	1	1	0	1	1	1	yes
unknown	0	Tb927.10.14740	hypothetical protein, conserved		0	1	0	1	1	0	1	1	1	yes
unknown	0	Tb927.6.5070	hypothetical protein, conserved		1	1	0	1	1	0	1	1	1	yes
unknown	0	Tb927.10.15760	hypothetical protein, conserved		1	1	0	1	1	0	1	1	1	yes
unknown	0	Tb927.10.9150	hypothetical protein, conserved		0	1	0	1	1	0	1	1	1	yes
unknown	0	Tb927.8.2030	hypothetical protein, conserved		1	1	0	1	1	0	1	1	1	yes
unknown	0	Tb927.9.11540	hypothetical protein, conserved		1	1	0	1	1	0	1	1	1	yes
unknown	0	Tb927.11.5180	hypothetical protein, conserved		1	1	0	1	1	0	1	1	1	yes
unknown	0	Tb927.3.640	hypothetical protein, conserved		0	1	0	1	1	0	1	1	1	yes
unknown	0	Tb927.9.9710	hypothetical protein, conserved		1	1	0	1	1	0	1	1	1	yes
unknown	0	Tb927.7.6260	hypothetical protein, conserved		1	1	0	1	1	0	1	1	1	yes
unknown	0	Tb927.11.14170	hypothetical protein, conserved		1	1	0	1	1	1	1	1	0	yes
unknown	0	Tb927.11.1840	hypothetical protein, conserved		1	1	0	1	0	1	1	1	1	yes
unknown	0	Tb927.11.720	hypothetical protein, conserved		0	1	0	1	0	1	1	1	1	yes
unknown	0	Tb927.4.3060	hypothetical protein, conserved		0	1	0	1	1	0	1	1	0	yes
unknown	0	Tb927.11.13610	hypothetical protein, conserved		0	1	0	1	1	1	1	0	0	yes
unknown	0	Tb927.11.3100	hypothetical protein, conserved		0	1	0	1	1	1	1	0	0	yes
unknown	0	Tb927.11.5370	hypothetical protein, conserved		0	1	0	0	1	0	1	1	1	yes
unknown	0	Tb927.5.2260	hypothetical protein, conserved		1	1	0	1	1	0	1	1	0	yes
unknown	0	Tb927.4.5130	hypothetical protein, conserved		0	1	0	1	1	0	1	1	0	yes
unknown	0	Tb927.7.4460	hypothetical protein, conserved		1	0	0	1	1	0	1	1	0	yes
unknown	0	Tb927.11.10220	hypothetical protein, conserved		0	1	0	1	1	0	1	1	0	yes
unknown	0	Tb927.11.9860	hypothetical protein, conserved		1	1	0	1	1	0	1	1	0	yes
unknown	0	Tb927.7.900	hypothetical protein, conserved		1	1	0	1	1	0	1	1	0	yes
unknown	0	Tb927.6.2600	hypothetical protein, conserved		0	1	0	1	1	0	1	1	0	yes
unknown	0	Tb927.10.12180	hypothetical protein, conserved		1	1	0	1	1	0	1	1	0	yes
unknown	0	Tb927.9.9810	hypothetical protein, conserved		0	1	0	1	1	0	1	1	0	yes
unknown	0	Tb927.11.6610	hypothetical protein, conserved		1	0	0	1	1	0	1	1	0	yes
unknown	0	Tb927.9.11940	hypothetical protein, conserved		1	0	0	1	1	0	1	1	0	yes
unknown	0	Tb927.10.12970	hypothetical protein, conserved		0	1	0	1	1	1	0	1	0	yes
unknown	0	Tb927.11.1830	hypothetical protein, conserved		0	1	0	1	0	1	1	0	1	yes
unknown	0	Tb927.9.7980	hypothetical protein, conserved		1	0	0	1	0	1	1	0	1	yes
unknown	0	Tb927.8.2070	hypothetical protein, conserved		0	1	0	1	0	0	1	1	1	yes
unknown	0	Tb927.11.13520	hypothetical protein, conserved		1	1	0	1	0	0	1	1	1	yes
unknown	0	Tb927.8.2820	hypothetical protein, conserved		1	1	0	1	0	0	1	1	1	yes
unknown	0	Tb927.8.2460	hypothetical protein, conserved		1	1	0	1	0	0	1	1	1	yes
unknown	0	Tb927.11.16080	hypothetical protein, conserved		1	1	0	1	0	0	1	1	1	yes
unknown	0	Tb927.4.590	hypothetical protein, conserved		1	1	0	1	0	0	1	1	1	yes
unknown	0	Tb927.10.4760	hypothetical protein, conserved		1	1	0	1	0	0	1	1	1	yes
unknown	0	Tb927.3.1010	hypothetical protein, conserved		1	1	0	1	0	0	1	1	1	yes
unknown	0	Tb927.7.5700	hypothetical protein, conserved		1	1	0	1	0	0	1	1	1	yes
unknown	0	Tb927.3.3130	hypothetical protein, conserved		1	1	0	1	0	0	1	1	1	yes
unknown	0	Tb927.4.2530	hypothetical protein, conserved		1	1	0	1	0	1	1	1	0	yes
unknown	0	Tb927.3.3520	hypothetical protein, conserved		1	1	0	1	0	1	1	1	0	yes
unknown	0	Tb927.9.2320	hypothetical protein, conserved		1	1	0	1	0	1	1	1	0	yes
unknown	0	Tb927.8.560	hypothetical protein, conserved		1	1	0	1	0	1	1	1	0	yes
unknown	0	Tb927.4.3660	hypothetical protein, conserved		1	0	0	1	1	0	0	1	0	yes
unknown	0	Tb927.11.5960	hypothetical protein, conserved		0	1	0	1	0	1	0	0	1	yes
unknown	0	Tb927.9.12500	hypothetical protein, conserved		1	0	0	1	0	1	1	0	0	yes
unknown	0	Tb927.8.2570	hypothetical protein, conserved		0	1	0	1	0	1	1	0	0	yes
unknown	0	Tb927.11.7470	hypothetical protein, conserved		1	1	0	1	0	0	1	1	0	yes
unknown	0	Tb927.2.5970	hypothetical protein, conserved		1	1	0	1	0	1	0	1	0	yes
unknown	0	Tb927.10.5400	hypothetical protein, conserved		1	0	0	1	0	0	1	1	0	yes
unknown	0	Tb927.1.5000	hypothetical protein, conserved		1	0	0	1	0	0	1	1	0	yes
unknown	0	Tb927.10.1560	hypothetical protein, conserved		1	0	0	1	0	0	1	1	0	yes
unknown	0	Tb927.8.1120	hypothetical protein, conserved		0	1	0	1	0	0	1	1	0	yes
unknown	0	Tb927.11.3300	hypothetical protein, conserved		1	0	0	1	0	0	1	1	0	yes
unknown	0	Tb927.7.5840	hypothetical protein, conserved		1	1	0	1	0	0	1	1	0	yes
unknown	0	Tb927.11.2750	hypothetical protein, conserved		1	1	0	1	0	0	1	1	0	yes
unknown	0	Tb927.9.14100	hypothetical protein, conserved		0	1	0	1	0	0	1	1	0	yes
unknown	0	Tb927.9.6920	hypothetical protein, conserved		1	1	0	1	0	0	1	1	0	yes
unknown	0	Tb927.10.3640	hypothetical protein, conserved		1	1	0	1	0	0	1	1	0	yes
unknown	0	Tb927.7.6670	hypothetical protein, conserved		1	1	0	1	0	0	1	1	0	yes
unknown	0	Tb927.11.10430	hypothetical protein, conserved		0	1	0	1	0	0	1	1	0	yes
unknown	0	Tb927.11.11280	hypothetical protein, conserved		1	0	0	1	0	0	1	1	0	yes
unknown	0	Tb927.8.4240	hypothetical protein, conserved		1	0	0	1	0	1	0	1	0	yes
unknown	0	Tb927.11.16380	hypothetical protein, conserved		1	0	0	1	0	1	0	1	0	yes
unknown	0	Tb927.9.2560	hypothetical protein, conserved		0	1	0	0	1	0	1	0	0	yes
unknown	0	Tb927.1.4230	hypothetical protein, conserved		1	0	0	1	0	1	0	0	0	yes
unknown	0	Tb927.5.2030	hypothetical protein, conserved		1	1	0	1	0	1	0	0	0	yes
unknown	0	Tb927.8.3160	hypothetical protein, conserved		1	0	0	1	0	0	1	0	0	yes
unknown	0	Tb927.4.320	hypothetical protein, conserved		0	1	0	1	0	1	0	0	0	yes
unknown	0	Tb927.7.1290	hypothetical protein, conserved		0	1	0	1	0	0	0	1	0	yes
unknown	0	Tb927.6.2560	hypothetical protein, conserved		0	1	0	0	0	0	1	1	0	yes
unknown	0	Tb927.8.6600	hypothetical protein, conserved		0	1	0	0	1	0	0	0	0	yes
unknown	0	Tb927.8.1470	hypothetical protein, conserved		0	1	0	0	1	0	0	0	0	yes
unknown	0	Tb927.1.3150	hypothetical protein, conserved		0	1	0	0	1	0	0	0	0	yes
unknown	0	Tb927.7.1270	hypothetical protein, conserved		1	0	0	0	1	0	0	0	0	yes
unknown	0	Tb927.11.9820	hypothetical protein, conserved		0	1	0	0	0	0	1	0	0	yes
unknown	0	Tb927.2.5530	hypothetical protein, conserved		0	1	0	0	0	0	1	0	0	yes
unknown	0	Tb927.4.940	hypothetical protein, conserved		1	0	0	0	0	0	1	0	0	yes
unknown	0	Tb927.10.13760	hypothetical protein, conserved		0	1	0	0	0	0	1	0	0	yes
unknown	0	Tb927.3.1720	hypothetical protein, conserved		1	0	0	0	0	0	1	0	0	yes
unknown	0	Tb927.9.12160	hypothetical protein, conserved		1	0	0	0	0	0	1	0	0	yes
unknown	0	Tb927.4.830	hypothetical protein, conserved		1	0	0	0	0	1	0	0	0	yes
unknown	0	Tb927.8.2750	hypothetical protein, conserved		1	0	0	0	0	0	0	1	0	yes
unknown	0	Tb927.9.7200	hypothetical protein, conserved		1	0	0	0	0	0	0	1	0	yes
unknown	0	Tb927.9.6270	hypothetical protein, conserved		1	1	0	0	0	0	0	0	0	no
unknown	0	Tb927.11.10950	hypothetical protein, conserved		1	1	0	0	0	0	0	0	0	no
unknown	0	Tb927.8.5370	hypothetical protein, conserved		1	1	0	0	0	0	0	0	0	no
unknown	0	Tb927.5.2180	hypothetical protein, conserved		0	1	0	0	0	0	0	0	0	no
unknown	0	Tb927.5.3000	hypothetical protein, conserved		1	0	0	0	0	0	0	0	0	no
unknown	0	Tb927.2.5890	hypothetical protein, conserved		1	1	0	0	0	0	0	0	0	no
unknown	0	Tb927.7.3100	hypothetical protein, conserved		1	0	0	0	0	0	0	0	0	no
unknown	0	Tb927.11.10600	hypothetical protein, conserved		1	0	0	0	0	0	0	0	0	no
unknown	0	Tb927.11.2720	hypothetical protein, conserved		1	0	0	0	0	0	0	0	0	no
unknown	0	Tb927.4.950	hypothetical protein, conserved		1	0	0	0	0	0	0	0	0	no
unknown	0	Tb927.6.680	hypothetical protein, conserved		1	0	0	0	0	0	0	0	0	no
unknown	0	Tb927.9.11350	hypothetical protein, conserved		1	0	0	0	0	0	0	0	0	no
unknown	0	Tb927.9.12680	hypothetical protein, conserved		1	0	0	0	0	0	0	0	0	no
unknown	0	Tb927.10.11500	hypothetical protein, conserved		1	0	0	0	0	0	0	0	0	no
unknown	0	Tb927.10.13920	hypothetical protein, conserved		1	0	0	0	0	0	0	0	0	no
unknown	0	Tb927.10.1880	hypothetical protein, conserved		1	0	0	0	0	0	0	0	0	no
unknown	0	Tb927.5.3300	hypothetical protein, conserved		1	0	0	0	0	0	0	0	0	no
unknown	0	Tb927.8.2340	hypothetical protein, conserved		1	0	0	0	0	0	0	0	0	no
unknown	0	Tb927.8.4960	hypothetical protein, conserved		1	0	0	0	0	0	0	0	0	no
unknown	0	Tb927.9.7020	hypothetical protein, conserved		1	0	0	0	0	0	0	0	0	no
unknown	0	Tb927.10.3610	hypothetical protein, conserved		1	0	0	0	0	0	0	0	0	no
unknown	0	Tb927.11.5240	hypothetical protein, conserved		1	0	0	0	0	0	0	0	0	no
unknown	0	Tb927.4.700	hypothetical protein, conserved		1	0	0	0	0	0	0	0	0	no
unknown	0	Tb927.7.4050	hypothetical protein, conserved		1	0	0	0	0	0	0	0	0	no
unknown	0	Tb927.7.340	hypothetical protein, conserved		1	0	0	0	0	0	0	0	0	no
unknown	0	Tb927.9.3100	hypothetical protein, conserved		1	0	0	0	0	0	0	0	0	no
unknown	0	Tb927.9.12530	hypothetical protein, conserved		1	0	0	0	0	0	0	0	0	no
unknown	0	Tb927.8.2760	hypothetical protein, conserved		1	0	0	0	0	0	0	0	0	no
unknown	0	Tb927.10.3080	methionine biosynthetic protein, putative		1	0	0	0	1	1	1	0	0	yes
unknown	K00083	Tb927.4.1540	hypothetical protein, conserved		1	0	0	1	1	0	1	1	0	yes
unknown	0	Tb927.3.4640	hypothetical protein, conserved		1	1	0	1	1	1	1	0	0	yes
unknown	0	Tb927.7.2390	hypothetical protein, conserved		1	0	0	1	0	0	1	1	1	yes
unknown	0	Tb927.6.2390	hypothetical protein, conserved		1	1	0	1	0	1	1	1	0	yes
unknown	0	Tb927.11.2580	hypothetical protein, conserved		1	0	0	1	0	1	1	1	0	yes
unknown	0	Tb927.3.1080	hypothetical protein, conserved		1	1	0	0	1	0	1	1	0	yes
unknown	0	Tb927.9.2650	hypothetical protein, conserved		1	1	0	1	0	0	1	1	0	yes
unknown	0	Tb927.9.13120	hypothetical protein, conserved		1	1	0	0	0	0	0	0	0	no
unknown	0	Tb927.7.5470	hypothetical protein, conserved		0	1	0	0	0	0	0	0	0	no
unknown	0	Tb927.10.1240	hypothetical protein, conserved		1	0	0	0	0	0	0	0	0	no
unknown	0	Tb927.9.12120	hypothetical protein, conserved		1	1	0	0	1	0	0	1	0	yes
S1Acestor, N. et al. (2011) Trypanosoma brucei mitochondrial respiratome: composition and organization in procyclic form. Mol Cell Proteomics 10 (9), M110 006908.
S2Zikova, A. et al. (2008) Structural and functional association of Trypanosoma brucei MIX protein with cytochrome c oxidase complex. Eukaryot Cell 7 (11), 1994-2003.
S3Zikova, A. et al. (2009) The F(0)F(1)-ATP synthase complex contains novel subunits and is essential for procyclic Trypanosoma brucei. PLoS Pathog 5 (5), e1000436.
S4 Panigrahi, A.K. et al. (2008) Mitochondrial complexes in Trypanosoma brucei: a novel complex and a unique oxidoreductase complex. Mol Cell Proteomics 7 (3), 534-45.
S5Zikova, A. et al. (2008) Trypanosoma brucei mitochondrial ribosomes: affinity purification and component identification by mass spectrometry. Mol Cell Proteomics 7 (7), 1286-96
S6Acestor, N. et al. (2009) Protein composition of Trypanosoma brucei mitochondrial membranes. Proteomics 9 (24), 5497-508.
S7Panigrahi, A.K. et al. (2009) A comprehensive analysis of Trypanosoma brucei mitochondrial proteome. Proteomics 9 (2), 434-50
S8Niemann, M. et al. (2013) Mitochondrial outer membrane proteome of Trypanosoma brucei reveals novel factors required to maintain mitochondrial morphology. Mol Cell Proteomics 12 (2), 515-28.
S9 Peikert, C.D. et al. (2017) Charting organellar importomes by quantitative mass spectrometry. Nat Commun 8, 15272
S10Urbaniak, M.D. et al. (2012) Comparative SILAC proteomic analysis of Trypanosoma brucei bloodstream and procyclic lifecycle stages. PLoS One 7 (5), e36619.
S11Urbaniak, M.D. et al. (2012) Chemical proteomic analysis reveals the drugability of the kinome of Trypanosoma brucei. ACS Chem Biol 7 (11), 1858-65.
S12Urbaniak, M.D. et al. (2013) Global quantitative SILAC phosphoproteomics reveals differential phosphorylation is widespread between the procyclic and bloodstream form lifecycle stages of Trypanosoma brucei. J Proteome Res 12 (5), 2233-44.
S13Butter, F. et al. (2013) Comparative proteomics of two life cycle stages of stable isotope-labeled Trypanosoma brucei reveals novel components of the parasite's host adaptation machinery. Mol Cell Proteomics 12 (1), 172-9.
S14Dejung, M. et al. (2016) Quantitative Proteomics Uncovers Novel Factors Involved in Developmental Differentiation of Trypanosoma brucei. PLoS Pathog 12 (2), e1005439.
S15Gunasekera, K. et al. (2012) Proteome remodelling during development from blood to insect-form Trypanosoma brucei quantified by SILAC and mass spectrometry. BMC Genomics 13, 556.
